# Supplementary material for: ThrRS-Mediated Translation Regulation of the RNA Polymerase III Subunit RPC10 Occurs through an Element with Similarity to Cognate tRNA ASL and Affects tRNA Levels
Source: Genes (Basel). 2023 Feb 10;14(2):462. doi: 10.3390/genes14020462 (PMC9956033; doi:10.3390/genes14020462)
Supplement: Supplementary file 1 [file genes-14-00462-s001.zip]

Archive with 3 entries (3 files):
- Table S1_ThrRS bound mRNAs R1.xlsx
- Table S2_ThrRS bound GO Term NEW.xlsx
- Table S3_ThrRS bound proteome.xlsx
