# Supplementary material for: ThrRS-Mediated Translation Regulation of the RNA Polymerase III Subunit RPC10 Occurs through an Element with Similarity to Cognate tRNA ASL and Affects tRNA Levels
Source: Genes (Basel). 2023 Feb 10;14(2):462. doi: 10.3390/genes14020462 (PMC9956033; doi:10.3390/genes14020462)
Supplement: Supplementary file 1 [file genes-14-00462-s001.zip › Table S1_ThrRS bound mRNAs R1.xlsx]

## Sheet: Description 
Supplementary Table S1
ThrRS bound mRNA . DESeq2 results .
Results of DEseq2 analysis. DEseq2 was performed on the read counts of two repeats of aaRS Bound, two repeats of Input RNA and two repeats of Untagged Bound RNA-seq results. Non-mRNA genes were excluded for the DEseq2 analysis.
Data Included:
Column A: gene ID (SGD)	SGD gene ID
Column B: gene Symbol (SGD)	SGD gene Symbol
Column C: gene Name (SGD)	SGD gene Name
Column D: Bound vs Input___log2FoldChange	Log2 fold change of avarage read counts from two repeats of Bound, compared to Input RNA samples.
Column E: Bound vs Input___adjusted p-value	Adjusted P-value of log2 Fold Change between ThrRS Bound and Input samples.
Column F: Bound vs Untagged Bound___log2FoldChange	Log2 fold change of avarage read counts from two repeats of Bound ThrRS, compared to Untagged Bound RNA samples.
Column G: Bound vs Untagged Bound___adjusted p-value	Adjusted P-value of log2 Fold Change between ThrRS Bound and Untagged Bound samples.
Column H: ThrRS IP 1	ThrRS IP 1 Raw read count
Column I: ThrRS IP 2	ThrRS IP 2 Raw read count
Column J: Input 1	Input 1 Raw read count
Column K: Input 2	Input 2 Raw read count
Column L: Untagged IP 1	Untagged IP 1 Raw read count
Column M: Untagged IP 2	Untagged IP 2 Raw read count

## Sheet: Bound mRNA 
gene ID	gene Symbol	gene Name	IP-Input___log2FoldChange	IP-Input___padj	IP-Untagged___log2FoldChange	IP-Untagged___padj	ThrRS IP 1	ThrRS IP 2	Input 1	Input 2	Untagged IP 1	Untagged IP 2
YAL001C	TFC3	Transcription Factor class C	-0.420763	0.282227	-0.468379	0.340154	140	132	1077	1410	39	76
YAL002W	VPS8	Vacuolar Protein Sorting	-0.142534	0.665565	-0.788099	0.0289238	75	101	596	688	28	63
YAL003W	EFB1	Elongation Factor Beta	0.441331	0.427202	0.420835	0.522906	1214	2168	11152	5038	276	420
YAL005C	SSA1	Stress-Seventy subfamily A	-2.22158	0.00382172	-2.16026	0.0102175	414	568	6508	23567	221	1304
YAL007C	ERP2	Emp24p/Erv25p Related Protein	0.589083	0.109303	0.330355	0.525839	117	268	965	661	27	61
YAL012W	CYS3	CYStathionine gamma-lyase	0.553427	0.143207	-0.551023	0.207066	441	682	2874	2152	194	257
YAL013W	DEP1	Disability in regulation of Expression of genes involved in Phospholipid biosynthesis	0.0795097	0.790802	0.256019	0.528335	134	178	1014	945	25	53
YAL014C	SYN8	SYNtaxin	0.138192	0.681744	0.567638	0.224038	72	116	533	583	9	29
YAL016W	TPD3	tRNA Processing Deficient	-1.2672	3.53243e-06	-1.49229	1.76207e-06	117	173	2076	2508	72	174
YAL017W	PSK1	Pas domain-containing Serine/threonine protein Kinase	-0.859239	0.0308404	-1.37179	0.00166197	136	179	1395	2388	71	180
YAL019W	FUN30	Function Unknown Now	2.94827	2.05473e-13	0.932396	0.0744076	225	343	308	177	40	40
YAL021C	CCR4	Carbon Catabolite Repression	1.45938	2.13581e-08	0.0752517	0.871566	271	399	810	794	74	106
YAL022C	FUN26	Function Unknown Now	-0.100579	0.755698	-0.298645	0.489797	83	109	696	669	27	42
YAL023C	PMT2	Protein O-MannosylTransferase	1.32058	2.654e-05	-0.252286	0.573635	412	751	1770	1242	143	248
YAL024C	LTE1	Low Temperature Essential	1.20149	0.00330666	-0.292738	0.657089	57	77	224	163	24	21
YAL025C	MAK16	MAintenance of Killer	1.52273	0.0092564	1.95287	0.00500018	213	290	860	311	20	14
YAL026C	DRS2	Deficiency of Ribosomal Subunits	0.147255	0.758527	-1.02671	0.0257157	126	144	883	761	74	77
YAL029C	MYO4	MYOsin	0.473252	0.184726	-0.198301	0.700685	216	310	1189	1309	76	90
YAL035W	FUN12	Function Unknown Now	0.426987	0.601965	-0.427315	0.667541	682	840	4926	2704	325	164
YAL036C	RBG1	RiBosome interacting Gtpase	2.13671	2.10033e-06	1.01891	0.0878533	146	202	322	204	27	18
YAL038W	CDC19	Cell Division Cycle	1.49276	0.000304606	-0.78577	0.108119	4156	8134	17546	10520	1637	4828
YAL039C	CYC3	CYtochrome C	-1.55542	2.84813e-06	-0.553282	0.252251	58	105	1265	1829	22	48
YAL040C	CLN3	CycLiN	0.998033	0.001972	-0.34964	0.453866	117	166	455	480	47	53
YAL041W	CDC24	Cell Division Cycle	1.1879	5.10783e-06	0.403287	0.323413	151	180	499	474	28	46
YAL042W	ERV46	ER Vesicle	0.109443	0.718287	0.369382	0.293403	301	402	2124	2202	59	100
YAL043C	PTA1	Pre-Trna Accumulation	0.240507	0.502379	-0.212404	0.672475	108	200	713	966	33	71
YAL044C	GCV3	GlyCine cleaVage	-1.30936	0.0524043	-0.428313	0.643733	204	365	2407	6626	38	218
YAL049C	AIM2	Altered Inheritance rate of Mitochondria	-0.984808	0.00439178	-0.330053	0.545125	63	90	829	1162	14	45
YAL051W	OAF1	Oleate-Activated transcription Factor	0.147309	0.638838	-0.256589	0.554049	82	129	637	611	19	57
YAL053W	FLC2	FLavin Carrier	0.177692	0.543799	-0.747328	0.0207808	93	150	754	652	41	78
YAL056W	GPB2		-1.24397	8.33383e-05	-0.821986	0.0484716	70	99	1132	1503	34	52
YAL060W	BDH1	Butanediol DeHydrogenase	-2.52454	0.0413387	-1.79359	0.217487	94	161	1904	7513	28	288
YAL061W	BDH2		-3.56959	4.91958e-06	-2.64644	0.00246395	76	133	3349	12554	53	401
YAR002C-A	ERP1	Emp24p/Erv25p Related Protein	-0.279675	0.303267	0.785145	0.0123625	305	522	3400	3123	42	100
YAR002W	NUP60	NUclear Pore	-0.237961	0.413065	0.339522	0.427981	105	165	1140	948	23	39
YAR014C	BUD14	BUD site selection	0.237767	0.427865	0.120604	0.804993	126	191	826	937	33	51
YAR015W	ADE1	ADEnine requiring	-1.76808	0.00797041	-1.24667	0.107999	296	572	6399	12442	91	608
YAR027W	UIP3	Ulp1 Interacting Protein	-1.90527	9.44805e-05	-0.724359	0.27092	63	85	1429	2234	11	71
YAR042W	SWH1		0.834986	0.00127999	-0.0177567	0.971364	209	298	944	932	59	88
YBL002W	HTB2	Histone h Two B	-0.447448	0.369863	0.207199	0.762232	317	467	4571	2503	86	97
YBL003C	HTA2	Histone h Two A	-2.80261	4.67664e-15	-1.80614	1.21007e-05	82	148	6174	4239	94	125
YBL004W	UTP20	U Three Protein	1.51595	0.207001	-0.439611	0.793691	429	526	1518	736	218	78
YBL005W	PDR3	Pleiotropic Drug Resistance	-0.568911	0.0812516	-0.0569271	0.92565	78	130	859	1147	24	38
YBL005W-B			2.36785	1.81887e-06	0.0407759	0.963888	145	158	205	193	47	29
YBL006C	LDB7	Low Dye Binding	-0.332133	0.246727	0.409685	0.397461	65	100	700	663	10	27
YBL007C	SLA1	Synthetic Lethal with ABP1	0.7252	0.00915245	-0.859313	0.00536749	433	635	1934	2314	181	398
YBL008W	HIR1	HIstone Regulation	1.34705	3.62513e-05	0.748342	0.170982	66	77	188	188	11	14
YBL009W	ALK2		0.915432	0.00340445	0.813328	0.115856	63	96	302	252	12	14
YBL011W	SCT1	Suppressor of Choline-Transport mutants	0.0449675	0.906354	-0.441917	0.282453	108	189	813	1051	36	83
YBL014C	RRN6	Regulation of RNA polymerase I	1.6692	4.85978e-11	0.456012	0.281296	91	165	272	250	19	35
YBL016W	FUS3	cell FUSion	-0.901414	0.00717266	-0.412095	0.397461	67	146	1132	1403	31	48
YBL017C	PEP1	carboxyPEPtidase Y-deficient	-0.906616	0.00924512	-1.19122	0.00183093	285	355	3346	4657	157	270
YBL020W	RFT1	Requiring Fifty-Three	0.21663	0.585268	-0.22174	0.711063	56	87	482	327	19	29
YBL022C	PIM1	Proteolysis In Mitochondria	0.56342	0.0581599	-0.163206	0.71362	296	463	1448	1906	83	166
YBL023C	MCM2	MiniChromosome Maintenance	1.30672	0.000111608	0.153184	0.805642	97	103	293	254	24	28
YBL024W	NCL1	NuCLear protein	1.09922	0.00903594	0.130522	0.848975	295	357	1301	751	75	91
YBL027W	RPL19B	Ribosomal Protein of the Large subunit	-0.884494	0.0547265	0.370265	0.536028	1021	1886	22460	12259	248	367
YBL030C	PET9	PETite	-1.40316	1.46e-06	-1.88502	2.42781e-09	112	239	2866	3055	126	242
YBL032W	HEK2	HEterogeneous nuclear rnp K-like gene	0.586886	0.0667886	-0.395241	0.345905	166	295	1184	809	61	113
YBL033C	RIB1	RIBoflavin biosynthesis	-1.45772	9.18046e-06	-0.852514	0.0484967	71	91	1340	1614	20	72
YBL034C	STU1	Suppressor of TUbulin	1.47429	7.92963e-05	0.01793	0.978959	89	115	289	201	28	28
YBL036C			0.756226	0.00911989	1.11262	0.00874412	106	186	598	525	18	20
YBL037W	APL3	clathrin Adaptor Protein complex Large chain	-0.0618002	0.885461	-0.968656	0.0243792	61	62	389	476	26	46
YBL038W	MRPL16	Mitochondrial Ribosomal Protein, Large subunit	-1.5953	6.87391e-07	-0.746993	0.10656	53	63	1003	1330	20	38
YBL039C	URA7	URAcil requiring	2.28998	3.95059e-05	0.790037	0.268946	420	600	1001	387	81	72
YBL040C	ERD2	Endoplasmic reticulum Retention Defective	-0.780359	0.00358334	0.380777	0.399743	84	146	1398	1174	19	32
YBL041W	PRE7	PRoteinase yscE	-1.35918	0.000730049	-0.407179	0.471379	111	234	2605	3028	27	116
YBL042C	FUI1	5-FlUorourIdine resistance	0.406964	0.355748	-0.118882	0.863862	88	148	670	491	36	32
YBL045C	COR1	CORe protein of QH2 cytochrome c reductase	-1.92112	2.07525e-06	-1.79816	6.62387e-05	108	186	2938	4264	69	255
YBL046W	PSY4	Platinum SensitivitY	-0.621979	0.0639933	0.615912	0.250643	78	78	894	734	10	21
YBL047C	EDE1	EH Domains and Endocytosis	0.258277	0.58938	-0.457575	0.387219	456	695	2661	3636	195	230
YBL050W	SEC17	SECretory	-0.846173	0.110471	0.327947	0.66523	161	268	2034	2967	15	99
YBL051C	PIN4	Psi+ INducibility	2.9067	9.65241e-32	0.762959	0.0173871	471	694	554	470	77	119
YBL054W	TOD6	Twin Of Dot6p	1.16722	0.0110743	1.61504	0.0104018	83	149	456	216	10	11
YBL055C			-0.614957	0.0306652	-0.0695991	0.907632	60	75	686	687	15	27
YBL056W	PTC3	Phosphatase Two C	-1.08765	0.00061953	-0.631553	0.112722	174	297	2804	3682	59	162
YBL057C	PTH2	Peptidyl-Trna Hydrolase	-0.734183	0.0147518	-0.0476679	0.938969	72	94	891	940	11	42
YBL058W	SHP1	Suppressor of High-copy PP1	-0.318784	0.407352	-0.100813	0.861126	208	317	1809	2476	42	133
YBL061C	SKT5		1.32514	0.000133033	0.551232	0.287828	109	144	374	298	25	23
YBL063W	KIP1	KInesin related Protein	1.31062	1.90204e-06	0.00248236	0.996298	72	104	257	211	17	35
YBL066C	SEF1	Suppressor of Essential Function	1.8007	2.85029e-09	0.331549	0.516581	93	127	176	241	17	35
YBL067C	UBP13	UBiquitin-specific Protease	0.867852	0.00058215	0.348413	0.37951	153	203	634	660	23	62
YBL068W	PRS4	PhosphoRibosylpyrophosphate Synthetase	0.267688	0.519588	1.35269	0.00769157	116	151	933	549	11	20
YBL069W	AST1	ATPase STabilizing	1.20891	9.40534e-05	0.46151	0.401722	55	87	196	206	7	24
YBL072C	RPS8A	Ribosomal Protein of the Small subunit	-0.258852	0.591142	0.315497	0.58038	435	984	6693	4076	114	202
YBL076C	ILS1	IsoLeucine-tRNA Synthetase	0.24224	0.628658	-1.12733	0.0158303	789	1225	6664	4524	531	653
YBL079W	NUP170	NUclear Pore	1.11611	0.0011274	-0.0905348	0.873892	299	445	1182	1077	100	115
YBL081W			1.34477	3.81011e-06	1.3943	0.00331447	94	136	343	255	8	18
YBL085W	BOI1	Bem1 (One) Interacting protein	1.12418	3.25115e-05	-0.108547	0.81755	184	247	663	649	55	78
YBL086C			-0.726439	0.0270779	-0.00369567	0.995155	127	163	1534	1659	19	73
YBL087C	RPL23A	Ribosomal Protein of the Large subunit	-0.0202234	0.971706	-0.0744171	0.911003	315	688	4108	2370	97	205
YBL088C	TEL1	TELomere maintenance	-0.479023	0.128227	-1.29724	0.000224202	70	112	741	915	49	79
YBL091C	MAP2	Methionine AminoPeptidase	-0.410863	0.288257	0.147349	0.790219	332	650	3714	4633	67	202
YBL092W	RPL32	Ribosomal Protein of the Large subunit	-0.711704	0.182006	0.177572	0.81718	942	1949	19584	10709	303	363
YBL093C	ROX3	Regulation by OXygen	-1.69698	6.18068e-07	-0.336035	0.542199	59	101	1386	1978	15	46
YBL097W	BRN1	homolog of BaRreN	1.72367	1.29476e-06	0.488837	0.405903	70	86	184	132	15	17
YBL099W	ATP1	ATP synthase	-1.63184	3.961e-05	-2.10396	6.92293e-07	190	383	5073	6255	176	586
YBL101C	ECM21	ExtraCellular Mutant	0.320768	0.413114	-1.11576	0.00558839	103	164	564	829	46	131
YBL102W	SFT2	Suppressor of sed Five Ts	-1.02693	0.00485734	-0.678619	0.168197	62	83	793	1159	17	55
YBL103C	RTG3	ReTroGrade regulation	-0.198773	0.536012	-0.127162	0.811455	76	105	737	637	15	45
YBL104C	SEA4	SEh1-Associated	1.11751	0.000797126	0.0214393	0.974966	75	88	257	246	22	24
YBL105C	PKC1	Protein Kinase C	0.242944	0.42034	-0.184777	0.656407	232	300	1371	1618	59	122
YBR001C	NTH2	Neutral TreHalase	-1.18524	0.00139359	-1.21461	0.00592155	59	105	925	1483	33	80
YBR002C	RER2	Retention in the Endoplasmic Reticulum	0.804713	0.00266076	1.41239	0.00142285	108	140	504	440	8	20
YBR003W	COQ1	COenzyme Q	-1.29809	0.00205385	-1.26427	0.0105796	64	93	964	1569	25	95
YBR005W	RCR1	Resistance to Congo Red	-0.849569	0.014305	0.714279	0.158381	84	156	1303	1486	7	38
YBR009C	HHF1	Histone H Four	-1.18104	0.000773727	0.262256	0.619858	173	359	4538	3180	49	73
YBR010W	HHT1	Histone H Three	-1.85669	6.98467e-07	-0.760357	0.108059	126	270	5646	3517	71	114
YBR011C	IPP1	Inorganic PyroPhosphatase	0.0107824	0.983391	0.413672	0.34962	1723	3203	14421	16983	299	820
YBR015C	MNN2	MaNNosyltransferase	0.372632	0.185829	-0.169872	0.678787	245	407	1702	1579	59	163
YBR016W			-0.472215	0.0846202	0.9243	0.011965	153	263	1782	1964	18	47
YBR017C	KAP104	KAryoPherin	0.791097	0.00511906	0.61834	0.100328	226	327	1120	989	44	58
YBR023C	CHS3	CHitin Synthase-related	0.883551	0.0246865	-0.584486	0.23398	150	226	769	573	74	77
YBR025C	OLA1	Obg-Like ATPase	-1.03879	0.000548893	-0.700176	0.0483843	372	653	7775	5890	161	321
YBR026C	ETR1	2-Enoyl Thioester Reductase	-1.77713	0.000122248	-1.50977	0.00465862	73	110	1366	2730	37	128
YBR028C	YPK3		1.30356	1.16471e-06	0.655813	0.109337	126	170	443	353	15	42
YBR029C	CDS1	CDP-Diacylglycerol Synthase	0.175606	0.625118	-0.45668	0.297208	84	111	661	487	30	48
YBR031W	RPL4A	Ribosomal Protein of the Large subunit	-0.723601	0.0258207	0.226183	0.611527	1056	2135	18069	15599	260	518
YBR034C	HMT1	HnRNP MethylTransferase	0.244589	0.60557	0.411331	0.489739	105	197	1096	555	21	45
YBR035C	PDX3	PyriDoXine auxotrophy	-1.86799	1.93906e-05	-0.931383	0.0860172	78	187	2278	3795	36	116
YBR036C	CSG2	Calcium Sensitive Growth	-0.465934	0.110453	-0.32982	0.401645	169	287	1860	2228	49	122
YBR038W	CHS2	CHitin Synthase	0.399976	0.131322	-0.471105	0.168569	129	184	765	799	37	94
YBR039W	ATP3	ATP synthase	-0.707876	0.0896545	-1.19216	0.00866638	102	222	1696	1669	46	185
YBR041W	FAT1	FATty acid transporter	0.375197	0.136139	-0.491319	0.136387	116	168	747	696	39	79
YBR043C	QDR3	QuiniDine Resistance	-0.736262	0.0100145	-0.0806872	0.892763	53	92	765	807	18	26
YBR046C	ZTA1	ZeTA-crystallin	-1.29956	0.0260058	-0.949058	0.181166	79	91	953	1850	15	99
YBR048W	RPS11B	Ribosomal Protein of the Small subunit	0.680985	0.170882	0.476926	0.435946	553	1088	4284	2299	139	173
YBR049C	REB1	RNA polymerase I Enhancer Binding protein	0.304412	0.305842	-0.141243	0.763596	105	206	792	828	35	63
YBR052C	RFS1	Rad55 (Fifty-five) Suppressor	-2.68384	3.60634e-05	-1.64205	0.0291241	68	155	3273	5740	25	211
YBR055C	PRP6	Pre-mRNA Processing	-0.104915	0.742525	-0.306978	0.481493	65	109	647	575	21	42
YBR056W	MRX18	Mitochondrial oRganization of gene eXpression (MIOREX)	-2.16452	9.40534e-05	-1.63691	0.00951266	97	136	2244	4623	39	206
YBR058C	UBP14	UBiquitin-specific Protease	0.225275	0.418375	0.0205375	0.968576	120	180	841	845	24	65
YBR059C	AKL1	Ark family Kinase-Like protein	0.852185	0.011893	-0.228229	0.643018	278	353	969	1358	62	168
YBR060C	ORC2	Origin Recognition Complex	0.699457	0.0191006	0.548148	0.23099	103	124	525	411	14	33
YBR065C	ECM2	ExtraCellular Mutant	1.46906	8.13034e-05	0.434852	0.493851	63	67	135	181	10	19
YBR066C	NRG2	Negative Regulator of Glucose-controlled genes	-0.731621	0.0154449	0.543039	0.331631	51	70	635	691	6	19
YBR067C	TIP1	Temperature shock-Inducible Protein	-2.51039	7.34602e-06	-1.63582	0.00987053	220	464	8020	16606	131	545
YBR068C	BAP2	Branched-chain Amino acid Permease	0.261399	0.377364	0.189365	0.618753	670	949	4321	4600	147	267
YBR069C	TAT1	Tyrosine and tryptophan Amino acid Transporter	-0.225976	0.488936	-0.62989	0.070198	230	337	2485	1892	95	157
YBR073W	RDH54	RaD54 Homolog	1.02905	3.13445e-05	0.522596	0.133749	208	336	887	854	43	65
YBR074W	PFF1	Protease in FXNA-related Family	0.107081	0.743533	0.0282242	0.957797	130	165	988	838	32	53
YBR078W	ECM33	ExtraCellular Mutant	0.244156	0.485369	-0.730653	0.0360434	628	1210	5462	4507	283	600
YBR079C	RPG1		-0.127606	0.851852	-0.291518	0.712513	518	795	5935	3512	222	184
YBR080C	SEC18	SECretory	-0.0720775	0.803817	-0.694629	0.0152065	183	278	1595	1586	67	156
YBR081C	SPT7	SuPpressor of Ty's	0.339196	0.284192	0.0311072	0.955247	153	209	1029	869	43	58
YBR082C	UBC4	UBiquitin-Conjugating	-0.88669	0.00662131	0.315594	0.484295	327	608	5528	5601	56	173
YBR083W	TEC1	Transposon Enhancement Control	-0.731139	0.0895741	-0.640383	0.232932	73	163	1039	1442	23	90
YBR084C-A	RPL19A	Ribosomal Protein of the Large subunit	-0.513573	0.272858	0.619	0.24243	913	1699	15048	9040	193	267
YBR084W	MIS1	MItochondrial C1-tetrahydrofolate Synthase	0.771501	0.108654	0.193501	0.783466	517	696	3011	1732	137	148
YBR085C-A			-1.41706	0.000278272	0.0886486	0.899249	127	153	1913	3079	20	63
YBR086C	IST2	Increased Sodium Tolerance	0.543669	0.0270996	-0.193052	0.579908	406	622	2251	2372	119	223
YBR092C	PHO3	PHOsphate metabolism	1.21749	0.000337999	0.528636	0.233703	292	549	1429	906	49	124
YBR093C	PHO5	PHOsphate metabolism	0.498487	0.20119	0.352707	0.481493	307	541	2360	1538	77	105
YBR094W	PBY1	P-BodY associated protein	0.00668204	0.986305	-0.109884	0.840112	65	126	596	631	22	37
YBR096W			-0.392315	0.223593	0.598473	0.213834	77	121	926	778	18	19
YBR097W	VPS15	Vacuolar Protein Sorting	-0.269388	0.540675	-0.868202	0.0739833	67	65	508	572	16	62
YBR101C	FES1	Factor Exchange for Ssa1p	-0.535617	0.128021	1.08726	0.00847883	295	332	3582	2574	25	67
YBR102C	EXO84	EXOcyst	0.0592917	0.861558	0.0812586	0.888153	70	101	514	566	15	33
YBR103W	SIF2	Sir4p-Interacting Factor	-0.219312	0.594058	-0.142622	0.829283	58	69	411	574	14	28
YBR104W	YMC2	Yeast Mitochondrial Carrier	0.103115	0.797603	0.856426	0.117674	61	83	510	379	6	18
YBR105C	VID24	Vacuolar Import and Degradation	-1.13572	4.774e-05	-0.645382	0.0814097	113	167	1843	2198	36	97
YBR106W	SND3	SRP-iNDependent targeting	-1.22699	5.27428e-05	-0.292574	0.507709	180	352	4393	3611	71	110
YBR108W	AIM3	Altered Inheritance rate of Mitochondria	0.573768	0.152141	-0.303125	0.594164	102	132	421	622	37	44
YBR109C	CMD1	CalMoDulin	-1.99572	1.66389e-11	-0.136435	0.804989	94	174	3098	3794	23	65
YBR110W	ALG1	Asparagine-Linked Glycosylation	-0.0984327	0.801376	0.11179	0.860267	76	82	532	605	12	33
YBR111C	YSA1		-1.7391	1.23613e-05	-0.37643	0.513289	131	225	2972	4710	32	112
YBR112C	CYC8	CYtochrome C	0.849061	0.0012078	0.254253	0.51017	294	421	1329	1291	69	102
YBR114W	RAD16	RADiation sensitive	0.227935	0.506586	0.348701	0.52877	59	73	393	357	10	21
YBR115C	LYS2	LYSine requiring	0.0047811	0.991709	-1.17843	0.00286547	285	431	2143	2536	195	247
YBR118W	TEF2	Translation Elongation Factor	0.227132	0.628658	-0.106475	0.86487	1441	2871	14479	9149	396	977
YBR121C	GRS1	Glycyl-tRNA Synthase	0.0394358	0.919303	-0.2613	0.518302	579	804	4648	4269	185	287
YBR122C	MRPL36	Mitochondrial Ribosomal Protein, Large subunit	-0.81467	0.00885037	1.01729	0.0289622	89	152	1239	1513	7	29
YBR125C	PTC4	Phosphatase Two C	-0.272928	0.440895	0.1871	0.765407	59	69	555	479	14	19
YBR126C	TPS1	Trehalose-6-Phosphate Synthase	-2.18134	9.91262e-05	-1.65065	0.00859958	313	456	7546	15307	146	659
YBR127C	VMA2	Vacuolar Membrane Atpase	0.368364	0.452	-0.592663	0.265829	1124	2053	6806	9013	332	1180
YBR129C	OPY1	Overproduction-induced Pheromone-resistant Yeast	-0.52412	0.0956942	-0.183237	0.751969	54	68	553	611	11	31
YBR130C	SHE3	Swi5p-dependent HO Expression	0.36186	0.240121	0.821722	0.0438047	127	204	967	720	15	41
YBR132C	AGP2	high-Affinity Glutamine Permease	-1.67905	1.69732e-07	-2.37608	1.03267e-11	54	80	1220	1595	57	156
YBR133C	HSL7	Histone Synthetic Lethal	0.210139	0.513115	0.0654719	0.905033	92	147	613	736	25	41
YBR136W	MEC1	Mitosis Entry Checkpoint	0.871634	0.0277574	-0.281304	0.640224	107	95	381	378	33	38
YBR139W	ATG42	AuTophaGy	-1.73523	0.000384029	-1.88505	0.000530039	78	130	1552	2931	48	200
YBR140C	IRA1	Inhibitory Regulator of the RAS-cAMP pathway	-0.00920604	0.98664	-1.07153	0.0295007	276	363	1848	2423	177	181
YBR142W	MAK5	MAintenance of Killer	1.35791	0.0145471	0.736283	0.307339	186	251	769	370	40	27
YBR143C	SUP45	SUPpressor	0.689284	0.100495	0.633512	0.19976	695	809	4044	2275	89	211
YBR146W	MRPS9	Mitochondrial Ribosomal Protein, Small subunit	-0.788408	0.115494	-0.220026	0.773334	87	168	1141	1678	14	82
YBR149W	ARA1	D-ARAbinose dehydrogenase	-1.38244	0.0373073	-0.969935	0.217524	217	353	2892	6728	52	330
YBR151W	APD1	Actin Patches Distal	0.0691923	0.890126	0.718691	0.154075	258	376	1397	2565	36	79
YBR154C	RPB5	RNA Polymerase B	-0.459686	0.296405	0.698682	0.208902	131	151	1614	1007	24	25
YBR155W	CNS1	CyclophiliN Seven suppressor	0.332188	0.555881	2.00969	0.00429115	84	114	732	318	7	7
YBR158W	AMN1	Antagonist of Mitotic exit Network	1.11909	2.59257e-05	0.353668	0.34508	308	529	1412	1094	67	121
YBR159W	IFA38		0.107631	0.705351	0.142953	0.727534	185	257	1407	1307	41	77
YBR162C	TOS1	Target Of Sbf	-0.549628	0.219157	-0.515901	0.328413	496	705	6406	5229	219	240
YBR162W-A	YSY6		0.229974	0.472321	1.63513	0.000298865	121	158	839	743	13	13
YBR164C	ARL1	ADP-Ribosylation factor-Like	-1.52918	8.30554e-09	-0.129027	0.821977	58	70	1244	1214	13	29
YBR166C	TYR1	TYRosine	-0.487962	0.0939157	-0.195074	0.699049	71	120	981	768	21	43
YBR169C	SSE2	Stress Seventy subfamily E	-1.37328	0.232934	-1.67976	0.186671	127	165	1387	3618	32	310
YBR170C	NPL4	Nuclear Protein Localization	-0.353827	0.281923	-0.0180837	0.976246	66	108	636	813	16	36
YBR171W	SEC66	SECretory	-0.552773	0.069986	0.392425	0.435554	77	108	1031	765	13	29
YBR172C	SMY2	Suppressor of MYo2-66	0.438748	0.208999	0.455333	0.328413	152	242	1131	775	34	47
YBR173C	UMP1	Ubiquitin-Mediated Proteolysis	-0.271134	0.46884	0.886468	0.0590158	107	178	1087	1152	7	41
YBR177C	EHT1	Ethanol Hexanoyl Transferase	-0.642318	0.0126864	-0.486879	0.168305	114	164	1468	1393	32	86
YBR179C	FZO1	FuZzy Onions homolog	-0.452128	0.227431	-0.840632	0.0624404	52	91	543	725	18	60
YBR181C	RPS6B	Ribosomal Protein of the Small subunit	1.80762	1.43415e-05	1.71765	0.00028283	781	1327	2624	1307	68	113
YBR187W	GDT1	Gcr1 Dependent Translation factor	-0.707518	0.161725	-0.261601	0.724947	73	163	1588	869	37	36
YBR189W	RPS9B	Ribosomal Protein of the Small subunit	-0.81403	0.155226	0.886805	0.168349	1265	2328	25918	14942	255	235
YBR191W	RPL21A	Ribosomal Protein of the Large subunit	0.54341	0.391619	1.42326	0.0258711	1192	2369	10746	4967	169	168
YBR196C	PGI1	PhosphoGlucoIsomerase	-0.211123	0.635842	-1.35328	0.000805308	1559	2771	14590	17738	843	2584
YBR198C	TAF5	TATA binding protein-Associated Factor	0.74393	0.00370467	0.857358	0.0126108	207	312	1035	1001	34	48
YBR199W	KTR4	Kre Two Related	-0.740821	0.0551	-0.619273	0.184633	182	263	2136	2757	46	173
YBR200W	BEM1	Bud EMergence	0.49886	0.150772	-0.348267	0.46491	110	153	595	635	21	85
YBR202W	MCM7	MiniChromosome Maintenance	1.17968	1.08313e-06	-0.160451	0.704845	142	196	534	454	35	78
YBR203W	COS111	Ciclopirox Olamine Sensitive	-0.706895	0.0884398	-0.979371	0.0483843	65	70	664	820	16	71
YBR205W	KTR3	Kre Two Related	0.232445	0.46575	0.129486	0.799824	101	195	900	726	24	55
YBR207W	FTH1	FTR1 Homolog	-0.580152	0.0718403	0.0324662	0.958775	67	122	790	1036	17	37
YBR208C	DUR12	Degradation of URea	-0.857674	0.0341157	-1.61194	0.0001935	123	205	1396	2454	105	180
YBR212W	NGR1	Negative Growth Regulatory protein	-0.571448	0.0303336	-0.474618	0.216768	67	123	940	892	25	52
YBR214W	SDS24	homolog of S. pombe SDS23	-1.4004	0.0032029	-1.59255	0.0023752	147	205	2265	3856	68	281
YBR215W	HPC2	Histone Periodic Control	-0.167372	0.63676	-0.16587	0.767009	68	82	562	561	21	28
YBR216C	YBP1	Yap1-Binding Protein	-0.299163	0.38794	-0.694381	0.104214	64	78	515	647	22	47
YBR218C	PYC2	PYruvate Carboxylase	-0.480049	0.286488	-1.35654	0.00250764	503	849	4547	7647	299	743
YBR221C	PDB1	Pyruvate Dehydrogenase Beta subunit	-0.500865	0.256116	-0.443225	0.402992	390	685	4140	5676	103	356
YBR222C	PCS60	Peroxisomal CoA-dependent Synthetase	-0.741462	0.029013	-0.751841	0.0640828	137	228	1660	2302	49	138
YBR225W			0.0180807	0.965607	-0.555386	0.205282	65	83	430	539	21	44
YBR227C	MCX1	Mitochondrial ClpX	-0.341621	0.29887	0.0174333	0.978959	54	64	490	506	11	24
YBR229C	ROT2	Reversal Of Tor2 lethality	0.295485	0.302234	-0.957366	0.00244175	111	159	682	767	55	98
YBR234C	ARC40	ARp2/3 Complex subunit	-1.11824	0.00292217	-0.383593	0.453866	194	352	3249	4382	50	171
YBR235W	VHC1	Vacuolar protein Homologous to CCC family	-0.154994	0.680077	-0.806971	0.0421224	73	124	662	764	42	54
YBR237W	PRP5	Pre-mRNA Processing	-0.762779	0.0246279	0.28281	0.642618	70	69	759	837	14	20
YBR238C			2.87946	5.74161e-11	0.380922	0.559079	185	251	254	141	47	42
YBR243C	ALG7	Asparagine-Linked Glycosylation	-0.465782	0.11267	-0.00242467	0.996298	55	93	637	695	16	27
YBR244W	GPX2	Glutathione PeroXidase	1.10513	0.0145028	2.42906	0.00211963	66	78	292	159	3	5
YBR245C	ISW1	Imitation SWitch subfamily	-0.0425284	0.926346	-0.486047	0.299189	132	212	1309	1010	61	70
YBR246W	RRT2	Regulator of rDNA Transcription	0.41859	0.229734	0.326579	0.515337	98	207	774	685	16	57
YBR247C	ENP1	Essential Nuclear Protein	1.33304	0.0106213	0.0175576	0.984766	104	114	395	194	32	26
YBR248C	HIS7	HIStidine requiring	0.00661568	0.986305	0.175885	0.703323	164	234	1181	1429	31	75
YBR249C	ARO4	AROmatic amino acid requiring	-1.96054	1.30613e-12	-1.24382	8.98664e-05	282	477	10511	8716	159	377
YBR251W	MRPS5	Mitochondrial Ribosomal Protein, Small subunit	-1.11333	0.0103472	-0.57827	0.340154	52	83	738	1164	11	53
YBR252W	DUT1	DUTp pyrophosphatase	0.446382	0.196428	0.808995	0.117782	67	105	487	342	9	20
YBR256C	RIB5	RIBoflavin biosynthesis	-2.59825	7.01952e-09	-1.44223	0.00691701	51	125	2694	4003	29	119
YBR260C	RGD1	Related GAP Domain	0.15455	0.596382	-0.352552	0.374045	78	120	592	575	26	48
YBR261C	TAE1	Translation Associated Element	0.385336	0.265063	0.684423	0.160518	74	145	624	458	11	29
YBR262C	MIC12	MItochondrial contact site and Cristae organizing system	-0.472344	0.210051	0.971243	0.109158	53	68	495	618	3	16
YBR263W	SHM1	Serine HydroxyMethyltransferase	0.558086	0.0396144	-0.0299968	0.945913	400	682	2526	2250	94	237
YBR271W	EFM2	Elongation Factor Methyltransferase	0.976478	0.0427872	1.17388	0.0976011	57	77	304	150	8	9
YBR272C	HSM3	enHanced Spontaneous Mutability	-0.224584	0.66675	-0.270789	0.705615	54	86	429	637	8	46
YBR273C	UBX7	UBiquitin regulatory X	-0.300125	0.376945	-0.10239	0.855252	105	157	938	1178	21	65
YBR275C	RIF1	RAP1-Interacting Factor	0.760112	0.178159	-0.224095	0.787688	129	159	665	477	53	32
YBR276C	PPS1	Protein Phosphatase S phase	0.31384	0.278245	-0.11822	0.807007	116	151	665	760	27	60
YBR279W	PAF1	RNA Polymerase II Associated Factor	0.260947	0.562604	0.556985	0.286475	184	267	1418	1069	17	82
YBR281C	DUG2	Deficient in Utilization of Glutathione	0.166463	0.683794	-0.00526629	0.994947	88	116	638	570	29	28
YBR283C	SSH1	Sec Sixty-one Homolog	-0.178713	0.519854	-0.342983	0.273441	402	600	3758	3699	118	261
YBR286W	APE3	AminoPEptidase	-0.563632	0.29851	-1.09373	0.0516234	1152	1705	12723	15024	361	1680
YBR287W			-0.757492	0.0144881	-0.851267	0.0193077	134	236	1916	2134	50	154
YBR288C	APM3	clathrin Adaptor Protein complex Medium chain	-0.163594	0.637053	0.0197876	0.975201	56	81	558	454	13	27
YBR289W	SNF5	Sucrose NonFermenting	0.151864	0.613466	-0.382607	0.325417	84	133	686	594	25	59
YBR290W	BSD2	Bypass Sod1p Defects	-1.03306	2.4453e-05	-0.208356	0.645345	75	114	1311	1229	19	46
YCL001W	RER1	Retention in the Endoplasmic Reticulum	-1.21853	0.000171086	0.0332098	0.963035	51	87	1192	904	8	33
YCL008C	STP22	STerile Pseudoreversion	0.0297562	0.955241	0.246092	0.713907	55	131	459	691	16	28
YCL009C	ILV6	IsoLeucine Valine	1.32493	0.00688584	0.536654	0.395442	526	1352	1679	2976	99	283
YCL011C	GBP2	G-strand Binding Protein	0.26235	0.400073	1.14094	0.000798426	405	529	2445	2735	48	75
YCL014W	BUD3	BUD site selection	1.68527	4.66429e-05	0.0595612	0.936171	148	204	333	391	49	40
YCL017C	NFS1	NiFS-like	0.162077	0.628658	-0.487712	0.201324	114	177	788	914	32	92
YCL025C	AGP1	high-Affinity Glutamine Permease	-2.88442	3.49996e-27	-2.84094	1.51566e-23	80	108	4340	4841	122	286
YCL028W	RNQ1	Rich in asparagine (N) and glutamine (Q)	0.746387	0.0159692	0.0731751	0.891842	229	367	1120	1199	40	136
YCL029C	BIK1	BIlateral Karyogamy defect	0.772724	0.0141934	1.06796	0.0326726	64	122	351	352	12	13
YCL030C	HIS4	HIStidine requiring	-2.16163	1.98649e-05	-2.8221	1.17894e-07	310	582	9493	16046	403	1620
YCL031C	RRP7	Ribosomal RNA Processing	0.380459	0.350203	0.7001	0.16646	105	227	1011	619	18	41
YCL034W	LSB5	Las Seventeen Binding protein	-1.17873	0.010347	-0.231588	0.747868	83	158	1370	2126	15	75
YCL035C	GRX1	GlutaRedoXin	-1.96599	0.00543279	-0.936602	0.289483	135	169	2247	5640	22	187
YCL036W	GFD2	Great for Full DEAD box protein activity	1.10591	0.000606652	0.623958	0.25733	51	90	223	203	12	14
YCL037C	SRO9	Suppressor of rho3	6.45895	9.34669e-56	1.16068	0.0166069	399	725	25	57	56	83
YCL039W	GID7	Glucose Induced Degradation deficient	-0.490797	0.190867	-0.299768	0.580944	80	117	714	1102	21	52
YCL040W	GLK1	GLucoKinase	-2.30776	4.86469e-05	-1.69926	0.00739476	587	914	15507	32844	300	1310
YCL043C	PDI1	Protein Disulfide Isomerase	0.581704	0.163938	-0.568915	0.232967	1132	1924	5883	7343	333	1090
YCL044C	MGR1	Mitochondrial Genome Required	1.92101	1.6814e-10	0.694487	0.168305	66	104	150	144	14	16
YCL045C	EMC1	ER Membrane protein Complex	0.164555	0.577336	-0.221551	0.556293	220	287	1553	1457	64	109
YCL050C	APA1	AP4A phosphorylase	-0.623857	0.0496524	-0.00400826	0.994947	231	366	3222	2800	43	143
YCL051W	LRE1	Laminarase REsistance	-0.36504	0.413522	-0.701461	0.179255	53	110	546	794	17	64
YCL052C	PBN1	Protease B Non-derepressible	-0.433611	0.185462	-0.335176	0.457484	114	152	1029	1349	29	73
YCL054W	SPB1	Suppressor of PaB1 mutant	1.00211	0.0608853	0.551553	0.436728	181	208	862	455	40	30
YCL057W	PRD1	PRoteinase yscD	-0.0156999	0.972527	-0.625365	0.121885	207	282	1418	1852	59	177
YCL059C	KRR1	contains KRR-R motif	-0.68937	0.556941	0.207757	0.899249	90	156	1962	631	32	19
YCL061C	MRC1	Mediator of the Replication Checkpoint	1.47336	0.000137908	0.275098	0.666704	100	126	301	243	28	23
YCL063W	VAC17	VACuole related	1.58578	4.94072e-06	0.664201	0.252251	60	76	172	130	11	14
YCL064C	CHA1	Catabolism of Hydroxy Amino acids	-0.0978271	0.853406	0.503203	0.382239	193	291	2260	1161	41	54
YCR002C	CDC10	Cell Division Cycle	-0.836091	0.000416517	0.0858558	0.856791	120	189	1862	1751	27	59
YCR004C	YCP4		-1.19871	0.0211659	-0.985676	0.103051	202	381	3298	5268	65	311
YCR005C	CIT2	CITrate synthase	-2.7477	3.14988e-05	-2.23419	0.00246395	115	141	3190	8247	59	364
YCR008W	SAT4		0.10089	0.749356	0.738053	0.0358513	196	299	1412	1613	25	64
YCR009C	RVS161	Reduced Viability on Starvation	-0.522167	0.273431	0.0465732	0.949858	265	380	2970	3141	34	174
YCR011C	ADP1	ATP-Dependent Permease	-0.970853	0.00283313	-1.05768	0.0046732	147	212	1890	2735	69	155
YCR012W	PGK1	3-PhosphoGlycerate Kinase	-0.827403	0.0952209	-1.68291	0.00100509	2517	5034	38962	46465	1454	6368
YCR016W			-0.146931	0.822168	1.50175	0.0310059	104	140	1262	544	14	9
YCR017C	CWH43	Calcofluor White Hypersensitive	-0.860376	0.00682026	-1.05828	0.00319885	194	241	2405	2866	104	156
YCR021C	HSP30	Heat Shock Protein	-2.32999	0.000432155	-1.13595	0.158462	134	181	3381	7071	27	219
YCR024C-A	PMP1	Plasma Membrane Proteolipid	-0.55285	0.220601	-0.796279	0.123181	118	140	1628	925	56	70
YCR024C-B			-1.90464	5.74161e-11	-1.30282	0.000240153	82	139	3090	2309	59	96
YCR026C	NPP1	ecto-Nucleotide Pyrophosphatase/Phosphodiesterase	0.123449	0.744485	-0.280584	0.573635	80	106	496	634	18	51
YCR028C-A	RIM1	Replication In Mitochondria	-1.26737	1.18425e-07	0.230381	0.604227	97	159	2093	1933	21	43
YCR030C	SYP1	Suppressor of Yeast Profilin deletion	-0.110965	0.816335	-0.876249	0.0567646	126	214	965	1413	76	93
YCR031C	RPS14A	Ribosomal Protein of the Small subunit	-1.08732	0.0126864	0.273497	0.656195	960	2146	24252	17569	290	388
YCR032W	BPH1	Beige Protein Homolog	0.0993014	0.810823	0.0809876	0.8964	113	131	631	894	24	45
YCR033W	SNT1	SaNT domains	0.674445	0.0179142	0.0365716	0.941727	215	345	1214	1080	64	89
YCR034W	ELO2	fatty acid ELOngation	-0.849527	0.0857566	-0.545401	0.414644	56	86	1050	635	31	23
YCR035C	RRP43	Ribosomal RNA Processing	-0.275529	0.429543	0.177409	0.757437	67	125	853	653	20	28
YCR036W	RBK1	RiBoKinase	-0.199337	0.696415	0.347497	0.588906	106	180	873	1254	11	61
YCR037C	PHO87	PHOsphate metabolism	-0.775562	0.00283313	-0.894767	0.00959431	62	90	840	872	29	54
YCR042C	TAF2	TATA binding protein-Associated Factor	-0.249102	0.592981	-0.253081	0.686085	99	155	928	1046	43	37
YCR043C			0.161949	0.757241	0.412913	0.57264	52	58	417	247	11	13
YCR044C	PER1	protein Processing in the ER	0.104972	0.783458	-0.275737	0.575401	79	137	715	592	17	63
YCR046C	IMG1	Integrity of Mitochondrial Genome	-0.609061	0.247503	0.140242	0.869568	54	153	759	1199	10	47
YCR047C	BUD23	BUD site selection	-0.138748	0.7449	1.17781	0.0429617	60	83	625	419	5	14
YCR048W	ARE1	Acyl-coenzyme A: cholesterol acyl transferase-Related Enzyme	2.17165	4.38052e-15	-0.483291	0.219489	85	168	202	160	34	68
YCR051W			0.844722	0.00753884	1.45974	0.000786504	156	243	879	581	16	26
YCR052W	RSC6	Remodel the Structure of Chromatin	0.561274	0.0576028	-0.167139	0.725303	124	205	808	648	28	84
YCR053W	THR4	THReonine requiring	-0.217808	0.479642	-0.466485	0.162888	446	619	4523	3691	138	304
YCR057C	PWP2	Periodic tryptophan (W) Protein	1.5142	0.0037162	0.751965	0.257917	253	354	964	451	51	43
YCR059C	YIH1	Yeast Impact Homolog	-0.075962	0.875473	0.330781	0.600499	52	139	741	527	16	26
YCR061W	TVS1	Transmembrane protein Vital for Stress response	1.60838	2.82164e-05	-0.704607	0.153693	98	150	220	312	25	104
YCR065W	HCM1	High-Copy suppressor of Calmodulin	1.97885	1.18375e-11	-0.460574	0.291149	61	121	165	133	25	47
YCR067C	SED4	Suppressor of Erd2 Deletion	0.795419	0.00733827	-0.104046	0.840112	162	179	656	669	42	66
YCR069W	CPR4	Cyclosporin-sensitive Proline Rotamase	-0.791518	0.0337797	-0.646816	0.168569	93	157	1092	1712	32	86
YCR071C	IMG2	Integrity of Mitochondrial Genome	-0.661988	0.0913337	0.56245	0.385306	51	63	483	715	8	15
YCR072C	RSA4	RiboSome Assembly	1.70124	8.22525e-06	0.986474	0.0773479	84	131	280	155	13	18
YCR073C	SSK22	Suppressor of Sensor Kinase	-0.142579	0.767942	-0.565562	0.306259	53	98	530	547	32	27
YCR073W-A	SOL2	Suppressor Of Los1-1	-0.254269	0.563209	-0.671403	0.17317	63	125	614	823	19	73
YCR077C	PAT1	Protein Associated with Topoisomerase II	0.741786	0.00969105	-0.528845	0.135966	235	367	1122	1233	99	145
YCR081W	SRB8	Suppressor of RNA polymerase B	1.12987	7.0051e-05	-0.611545	0.136019	61	79	209	215	23	40
YCR082W	AHC2	Ada Histone acetyltransferase complex Component	-0.749145	0.00953684	0.633152	0.186793	66	113	895	1061	10	24
YCR084C	TUP1	dTMP-UPtake	2.17152	1.69732e-07	0.642574	0.227284	637	824	1250	919	125	125
YCR088W	ABP1	Actin Binding Protein	-0.444957	0.309463	-1.01411	0.0247625	327	535	3039	4580	132	411
YCR089W	FIG2	Factor-Induced Gene	-0.180493	0.749051	-0.759658	0.202583	60	95	609	541	40	27
YCR093W	CDC39	Cell Division Cycle	1.13707	0.0128097	-0.48448	0.411686	397	510	1365	1387	175	157
YCR094W	CDC50	Cell Division Cycle	0.193046	0.550243	0.97202	0.0309238	83	124	596	594	6	26
YCR095C	OCA4	Oxidant-induced Cell-cycle Arrest	-0.0539137	0.898528	0.859241	0.146125	55	59	405	390	6	13
YDL001W	RMD1	Required for Meiotic nuclear Division	0.0144707	0.976545	0.24471	0.711063	59	68	488	356	8	25
YDL003W	MCD1	Mitotic Chromosome Determinant	1.19552	4.29144e-06	1.17014	0.00749775	86	138	335	305	11	18
YDL004W	ATP16	ATP synthase	-0.828821	0.00398869	0.256715	0.598609	86	174	1398	1565	20	43
YDL005C	MED2	MEDiator complex	-0.474622	0.0936289	0.712384	0.103545	89	134	1010	1025	18	21
YDL007W	RPT2	Regulatory Particle Triple-A protein, or Regulatory Particle Triphosphatase	-1.14978	3.67762e-05	0.186924	0.682649	248	288	4061	3940	52	87
YDL012C			-0.577554	0.0480666	0.236404	0.642618	83	125	998	1040	11	43
YDL013W	SLX5	Synthetic Lethal of unknown [X] function	-0.151799	0.691496	0.393647	0.480677	64	86	480	621	11	23
YDL014W	NOP1	NucleOlar Protein	0.948302	0.0923768	0.780279	0.244373	460	816	2940	1361	99	90
YDL015C	TSC13	Temperature-sensitive Suppressors of Csg2 mutants	-0.885532	0.0702656	-0.697019	0.233703	202	324	3280	3068	44	241
YDL019C	OSH2	OxySterol binding protein Homolog	-0.324795	0.363316	-0.517814	0.202583	199	319	1726	2498	72	145
YDL020C	RPN4	Regulatory Particle Non-ATPase	-0.802802	0.172314	-0.78979	0.24928	167	237	1698	2937	34	205
YDL022W	GPD1	Glycerol-3-Phosphate Dehydrogenase	-1.52848	0.00024971	-1.54046	0.000906508	207	350	4363	6046	110	406
YDL025C	RTK1	Ribosome biogenesis and TRNA synthetase-associated Kinase	-1.02101	0.0220318	-1.31958	0.00866848	76	116	1005	1542	29	126
YDL028C	MPS1	MonoPolar Spindle	0.149899	0.614007	0.320466	0.474449	85	126	614	636	16	34
YDL029W	ARP2	Actin-Related Protein	-1.76058	7.28756e-06	-1.02958	0.0282191	129	213	3082	4442	47	174
YDL030W	PRP9	Pre-mRNA Processing	-0.0219051	0.956322	1.13899	0.0367616	55	78	440	450	5	13
YDL031W	DBP10	Dead Box Protein	0.777886	0.222471	0.290579	0.745623	178	255	1154	524	54	34
YDL035C	GPR1	G-Protein coupled Receptor	0.262574	0.380898	-0.185783	0.700685	88	113	535	577	20	49
YDL036C	PUS9	PseudoUridine Synthase	1.30515	0.00117051	1.06079	0.0643648	88	125	375	197	8	23
YDL037C	BSC1	Bypass of Stop Codon	4.43337	0.000161482	0.814272	0.629576	75	76	31	17	16	4
YDL039C	PRM7	Pheromone-Regulated Membrane protein	2.49141	0.0976961	0.866666	0.677967	166	186	363	66	34	10
YDL040C	NAT1	N-terminal AcetylTransferase	0.267504	0.354271	-0.3863	0.250421	296	528	2285	2145	93	227
YDL045C	FAD1	FAD synthetase	-0.321077	0.539807	0.339157	0.638748	67	115	721	755	4	43
YDL046W	NPC2	Niemann Pick type C homolog	-0.92975	0.00250652	-0.10161	0.848999	186	260	2449	3157	39	108
YDL047W	SIT4	Suppressor of Initiation of Transcription	-0.0848063	0.807606	-0.0926092	0.860267	103	177	1103	832	29	58
YDL048C	STP4	protein with similarity to Stp1p	0.821031	0.00179869	0.548916	0.124533	201	379	1069	1046	33	84
YDL051W	LHP1	La-Homologous Protein	0.671759	0.185569	1.34004	0.027324	119	220	973	408	16	21
YDL052C	SLC1	SphingoLipid Compensation	0.114941	0.811709	0.55234	0.301352	115	324	1309	1213	22	65
YDL055C	PSA1		-0.196275	0.659128	-0.620134	0.161444	1010	1900	13057	8446	444	825
YDL056W	MBP1	MluI-box Binding Protein	0.710139	0.0075988	0.005943	0.992638	96	135	435	496	23	45
YDL058W	USO1	yUSOu - transport in Japanese	0.846915	0.0210323	0.0322484	0.958775	293	332	1171	1175	79	92
YDL060W	TSR1	Twenty S rRNA accumulation	1.57671	0.00178944	1.24256	0.0425543	257	310	861	423	35	29
YDL061C	RPS29B	Ribosomal Protein of the Small subunit	-2.56036	3.36289e-12	-1.01225	0.0270378	112	161	6813	3860	60	98
YDL063C	SYO1	SYnchronized impOrt or SYmpOrtin	1.04912	0.377735	0.723283	0.63823	71	121	445	162	19	8
YDL064W	UBC9	UBiquitin-Conjugating	-0.0551814	0.888817	0.550607	0.266974	68	132	653	686	8	33
YDL065C	PEX19	PEroXisome related	-1.41029	6.94679e-05	-0.158979	0.814315	68	55	1131	1117	15	27
YDL066W	IDP1	Isocitrate Dehydrogenase, NADP-specific	0.77175	0.231576	-0.988871	0.164528	348	685	1421	2432	98	588
YDL070W	BDF2	BromoDomain Factor	-0.501876	0.0581642	0.0822125	0.858434	231	300	2719	2292	49	101
YDL072C	YET3	Yeast Endoplasmic reticulum Transmembrane protein	-2.30481	3.4332e-10	-0.989992	0.0320966	75	146	2951	4049	30	105
YDL073W	AHK1	Associated with HKr1	0.653509	0.0225723	0.156604	0.76833	86	119	456	406	23	30
YDL074C	BRE1	BREfeldin A sensitivity	-0.18732	0.574973	0.165433	0.740186	112	186	1277	940	25	53
YDL075W	RPL31A	Ribosomal Protein of the Large subunit	-1.16697	0.026661	0.364043	0.61338	608	1144	16948	8475	167	188
YDL076C	RXT3		-0.930987	0.00491238	-0.65106	0.16694	57	61	733	778	13	45
YDL077C	VAM6	VAcuolar Morphogenesis	0.0394883	0.919136	-0.0461695	0.941603	67	79	469	479	12	34
YDL078C	MDH3	Malate DeHydrogenase	-1.7108	0.00124154	-1.18549	0.0554152	116	231	2706	4529	41	217
YDL080C	THI3	THIamine metabolism	-0.0459442	0.909922	-0.394241	0.405903	56	134	609	637	24	47
YDL081C	RPP1A	Ribosomal Protein P1 Alpha	0.157585	0.810344	0.852519	0.178994	968	2012	10689	6384	212	202
YDL082W	RPL13A	Ribosomal Protein of the Large subunit	-0.192153	0.766493	0.774575	0.229764	777	1769	12058	6389	180	200
YDL083C	RPS16B	Ribosomal Protein of the Small subunit	-1.95277	0.000117613	-0.998394	0.100328	273	570	13814	7070	203	233
YDL084W	SUB2	SUppressor of Brr1-1	-0.323585	0.309798	-0.617373	0.069475	560	905	6140	5826	188	496
YDL088C	ASM4	Anti-Suppressor in Multicopy	-0.164885	0.630083	-0.0742416	0.892763	101	157	885	1008	33	44
YDL091C	UBX3	UBiquitin regulatory X	-1.08296	0.024371	-0.0758586	0.93155	55	76	678	1150	6	39
YDL092W	SRP14	Signal Recognition Particle	-0.0529458	0.873631	1.52544	0.00015959	158	189	1250	1161	13	23
YDL093W	PMT5	Protein O-MannosylTransferase	0.465933	0.11688	-0.167507	0.751969	64	92	372	372	13	40
YDL095W	PMT1	Protein O-MannosylTransferase	1.08483	8.59805e-05	-0.412033	0.247693	470	548	1606	1625	142	261
YDL097C	RPN6	Regulatory Particle Non-ATPase	-0.75396	0.0076225	-0.260515	0.517681	251	333	3113	3426	58	158
YDL099W	BUG1	Binder of USO1 and GRH1	-1.50545	1.69732e-07	0.342969	0.494237	84	131	1774	2217	19	30
YDL100C	GET3	Guided Entry of Tail-anchored proteins	0.433431	0.358731	0.432169	0.444485	439	813	3031	2938	55	243
YDL102W	POL3	POLymerase	0.145214	0.756583	-0.481653	0.384624	63	94	492	442	32	27
YDL103C	QRI1		-0.503129	0.0591142	-0.5034	0.176481	75	130	927	963	25	61
YDL110C	TMA17	Translation Machinery Associated	-2.39746	1.53831e-06	-1.30415	0.0313824	54	77	1685	2850	16	92
YDL111C	RRP42	Ribosomal RNA Processing	0.00749517	0.98664	0.337586	0.56891	65	109	702	430	14	26
YDL112W	TRM3	Transfer RNA Methyltransferase	1.11048	0.0627714	0.483761	0.542199	249	338	1123	689	66	37
YDL113C	ATG20	AuTophaGy related	-0.39937	0.42034	-0.636391	0.266156	111	130	813	1315	24	99
YDL116W	NUP84	NUclear Pore	0.340734	0.232957	0.310501	0.476873	115	160	751	685	27	37
YDL117W	CYK3	CYtoKinesis	0.851439	0.0253218	-0.192553	0.761796	54	128	299	340	26	30
YDL120W	YFH1	Yeast Frataxin Homolog	-0.0493628	0.907538	0.563253	0.28214	60	139	604	704	11	28
YDL121C	EXP1	ER eXport of Pma1	0.245519	0.587531	1.57566	0.00523137	106	119	815	470	7	16
YDL122W	UBP1	UBiquitin-specific Protease	0.128354	0.657619	0.154742	0.711063	177	255	1351	1256	42	71
YDL124W			-1.4401	0.0472731	-0.772417	0.394188	332	537	4448	10819	63	453
YDL125C	HNT1	Histidine triad NucleoTide-binding	-1.54485	2.44772e-08	-0.0454216	0.93255	131	227	3072	3698	31	79
YDL126C	CDC48	Cell Division Cycle	-0.147123	0.716809	-0.868619	0.021255	1161	1371	8473	10371	425	1006
YDL128W	VCX1	VaCuolar H+/Ca2+ eXchanger	-0.329291	0.318035	-0.358741	0.405903	116	193	1173	1353	29	92
YDL129W			0.768336	0.0661597	1.39508	0.0320966	69	61	293	231	6	9
YDL130W	RPP1B	Ribosomal Protein P1 Beta	-1.12096	0.0239257	-0.22715	0.757437	284	556	7553	4203	123	131
YDL131W	LYS21	LYSine	-0.7669	0.00698699	-0.716832	0.0395143	142	208	1784	2131	48	127
YDL132W	CDC53	Cell Division Cycle	-0.154099	0.596263	0.324056	0.393777	162	281	1557	1642	32	72
YDL133C-A	RPL41B	Ribosomal Protein of the Large subunit	-3.84254	6.24667e-17	-1.39902	0.0144636	55	68	6732	5084	48	37
YDL133W	SRF1	Spo14 Regulatory Factor	-0.10054	0.810707	0.105798	0.877286	55	76	400	526	9	28
YDL134C	PPH21	Protein PHosphatase	-0.997221	0.0267034	-0.492698	0.41914	75	169	1383	1700	18	90
YDL135C	RDI1	Rho GDP Dissociation Inhibitor	-0.485956	0.141914	-0.0570873	0.92565	77	133	818	1089	18	47
YDL136W	RPL35B	Ribosomal Protein of the Large subunit	0.17802	0.774558	1.97026	0.00114006	218	468	2614	1259	24	21
YDL137W	ARF2	ADP-Ribosylation Factor	-1.77277	7.04471e-05	-0.724759	0.197707	158	244	3344	5618	43	171
YDL140C	RPO21	RNA POlymerase	1.85754	1.69705e-05	-0.455058	0.428057	968	1491	2304	2146	436	443
YDL141W	BPL1	Biotin:apoProtein Ligase	1.45838	1.0687e-07	-0.0592934	0.913271	95	143	255	313	27	45
YDL143W	CCT4	Chaperonin Containing TCP-1	0.871253	0.0365036	0.410629	0.457484	294	490	1815	987	69	93
YDL144C			0.351083	0.332388	1.13675	0.0261957	68	132	439	569	10	16
YDL145C	COP1	COat Protein	0.87466	0.0261722	-0.607533	0.192614	632	865	2802	2616	284	335
YDL147W	RPN5	Regulatory Particle Non-ATPase	-0.130328	0.708368	0.249436	0.55004	367	427	2825	3022	59	148
YDL148C	NOP14	NucleOlar Protein	0.558737	0.66675	0.191478	0.913092	211	222	1497	523	62	30
YDL153C	SAS10	Something About Silencing	0.25415	0.695622	1.22136	0.0689483	178	235	1640	681	26	21
YDL155W	CLB3	CycLin B	-0.0791247	0.8314	0.350163	0.519409	56	87	553	439	11	22
YDL160C	DHH1	DEAD box Helicase Homolog	1.65018	2.43889e-12	-0.260336	0.451839	327	423	842	751	92	174
YDL161W	ENT1	Epsin N-Terminal homology	0.375156	0.185829	1.03131	0.00390298	221	265	1316	1197	25	46
YDL164C	CDC9	Cell Division Cycle	0.445307	0.122656	-0.0876981	0.869586	97	116	563	483	22	46
YDL165W	CDC36	Cell Division Cycle	-0.316718	0.286575	0.213894	0.694464	60	97	618	660	12	28
YDL167C	NRP1	N (asparagine)-Rich Protein	2.5564	3.86638e-13	1.98848	2.71022e-05	203	343	390	216	16	23
YDL168W	SFA1	Sensitive to FormAldehyde	-0.574341	0.0776426	-0.129155	0.823572	61	127	838	956	15	46
YDL171C	GLT1	GLuTamate synthase	0.606373	0.178724	-1.43176	0.00173324	681	951	3738	3364	559	616
YDL174C	DLD1	D-Lactate Dehydrogenase	-1.58667	0.00313556	-1.12938	0.0714888	150	242	2570	5069	49	234
YDL178W	DLD2	D-Lactate Dehydrogenase	-0.692073	0.101572	-0.789158	0.115424	113	139	1140	1576	28	114
YDL182W	LYS20	LYSine requiring	-0.628787	0.0569944	-0.204702	0.695673	102	199	1348	1639	26	78
YDL184C	RPL41A	Ribosomal Protein of the Large subunit	-2.86454	6.62094e-12	-1.23113	0.0160545	90	99	5555	3774	60	62
YDL185W	VMA1	Vacuolar Membrane Atpase	-0.44212	0.18037	-1.85183	3.36034e-09	1073	1528	10290	13006	926	1845
YDL188C	PPH22	Protein PHosphatase	0.75921	0.0047883	-0.0511625	0.922879	100	173	542	507	21	64
YDL189W	RBS1	RNA-Binding Suppressor of PAS kinase	1.39371	9.61953e-09	0.861404	0.0270378	106	173	368	326	15	30
YDL190C	UFD2	Ubiquitin Fusion Degradation	-0.37891	0.175428	-0.732459	0.0248158	141	178	1315	1446	53	105
YDL191W	RPL35A	Ribosomal Protein of the Large subunit	-1.15839	0.0373241	0.693483	0.339712	142	290	3826	2352	40	25
YDL192W	ARF1	ADP-Ribosylation Factor	-0.950604	0.00216699	-0.399425	0.331631	268	417	5137	3560	93	168
YDL195W	SEC31	SECretory	1.20325	0.00288091	-0.344611	0.524874	668	961	2255	2411	262	291
YDL197C	ASF2	Anti-Silencing Function	0.240341	0.533761	0.575057	0.292014	54	110	437	455	6	27
YDL198C	GGC1	GDP/GTP Carrier	-0.758859	0.0105858	-0.520492	0.196542	80	163	1237	1400	30	72
YDL201W	TRM8	Transfer RNA Methyltransferase	0.968748	0.0398562	0.686516	0.283982	96	162	610	253	15	32
YDL203C	ACK1	Activator of C Kinase 1	1.03824	9.40534e-05	0.620215	0.16694	76	120	318	307	10	28
YDL205C	HEM3	HEMe biosynthesis	0.909621	0.00163656	-0.0494297	0.92565	166	224	698	679	29	97
YDL207W	GLE1	GLFG (glycine-leucine-phenylalanine-glycine) LEthal	-0.20263	0.570626	0.821564	0.0821007	76	146	812	835	17	18
YDL208W	NHP2	Non-Histone Protein	0.100609	0.857906	0.513257	0.414329	115	241	1449	680	27	42
YDL212W	SHR3	Super high Histidine Resistant	-1.34618	5.37271e-07	-0.458758	0.237183	107	161	2518	1967	39	68
YDL213C	NOP6	NucleOlar Protein	0.392786	0.735863	1.55385	0.192079	133	204	1250	447	18	10
YDL215C	GDH2	Glutamate DeHydrogenase	-2.74925	3.92742e-14	-2.00627	2.3107e-06	51	75	2220	3335	39	118
YDL224C	WHI4	WHIskey	1.05609	0.00026084	-0.00641081	0.992638	93	181	411	437	32	45
YDL225W	SHS1	Seventh Homolog of Septin	-0.0551011	0.86681	0.0932953	0.85253	132	172	1103	997	23	64
YDL226C	GCS1	Growth Cold Sensitive	0.830469	0.00145204	0.445359	0.236242	169	282	779	871	27	72
YDL227C	HO	HOmothallic switching endonuclease	0.610069	0.0231836	-0.113384	0.828712	69	100	367	362	18	36
YDL229W	SSB1	Stress-Seventy subfamily B	2.1528	1.18312e-05	-0.109531	0.892763	1210	2212	3514	1479	381	655
YDL231C	BRE4	BREfeldin A sensitivity	-0.325071	0.272561	-0.906106	0.00739476	78	138	871	886	45	70
YDL234C	GYP7	Gtpase-activating protein for Ypt7 Protein	-0.633484	0.118872	-0.212493	0.723552	174	250	1738	2587	34	122
YDL235C	YPD1	tYrosine Phosphatase Dependent	0.763557	0.0748412	1.24522	0.0287831	82	169	623	327	11	19
YDL236W	PHO13	PHOsphate metabolism	-1.27931	9.82083e-07	-0.726084	0.0403468	80	138	1864	1583	31	76
YDL237W	AIM6	Altered Inheritance rate of Mitochondria	-0.771058	0.0650328	-0.754714	0.137091	87	154	1140	1517	24	105
YDR001C	NTH1	Neutral TreHalase	-0.919151	0.106638	-1.32785	0.0304045	202	309	2126	4176	74	353
YDR002W	YRB1	Yeast Ran Binder	-2.57556	5.33047e-15	-1.66057	1.18039e-05	131	190	7768	4893	100	199
YDR006C	SOK1	Suppressor Of Kinase	-0.0576388	0.876483	-0.0185545	0.972001	169	268	1281	1686	46	82
YDR011W	SNQ2	Sensitivity to 4-NitroQuinoline-N-oxide	-0.592365	0.0498839	-1.43277	5.08091e-06	326	403	3394	3952	191	403
YDR012W	RPL4B	Ribosomal Protein of the Large subunit	-0.633016	0.0386683	0.134366	0.776412	379	698	6047	4739	88	200
YDR017C	KCS1	pKC1 Suppressor	-0.85537	0.000487839	-0.835685	0.00626179	118	185	1744	1844	56	101
YDR019C	GCV1	GlyCine cleaVage	-1.73322	0.163758	-2.06584	0.132264	159	236	1978	6581	51	552
YDR023W	SES1	SEryl-tRNA Synthetase	-0.237575	0.572512	-0.479752	0.288475	587	832	6801	4299	177	425
YDR025W	RPS11A	Ribosomal Protein of the Small subunit	0.430396	0.408865	0.512822	0.397461	504	1027	4841	2445	120	169
YDR026C	NSI1	NTS1 SIlencing protein 1	0.462687	0.117999	1.88769	0.000516337	71	120	480	424	6	9
YDR027C	VPS54	Vacuolar Protein Sorting	-0.15791	0.631693	0.055991	0.919551	114	132	877	961	24	47
YDR028C	REG1	REsistance to Glucose repression	0.298244	0.37779	-0.0793675	0.877286	247	359	1361	1878	60	131
YDR032C	PST2	Protoplasts-SecreTed	-2.47627	2.35831e-05	-1.61837	0.0158847	99	218	3394	7710	54	259
YDR033W	MRH1	Membrane protein Related to Hsp30p	-0.0462276	0.941075	-1.41531	0.00597307	414	757	5391	2452	291	618
YDR034C	LYS14	LYSine requiring	-0.162981	0.690254	-0.287589	0.584661	84	131	710	864	16	66
YDR035W	ARO3	AROmatic amino acid requiring	-1.68415	0.000537379	-1.39033	0.0107058	231	447	5883	8047	105	469
YDR036C	EHD3		0.170064	0.625399	0.473082	0.332958	70	126	511	617	14	27
YDR037W	KRS1	Lysyl (K) tRNA Synthetase	-0.680003	0.0293489	-0.566498	0.118979	718	1191	11312	8635	254	588
YDR044W	HEM13	HEMe biosynthesis	-0.290659	0.595729	-0.616726	0.299841	209	317	1659	2549	47	219
YDR046C	BAP3	Branched-chain Amino acid Permease	-0.795609	0.00559046	-0.82016	0.0141105	221	296	2644	3302	92	178
YDR047W	HEM12	HEMe biosynthesis	-1.76321	9.11747e-10	-0.640121	0.116354	74	125	2046	2348	23	71
YDR049W	VMS1	VCP/Cdc48-associated Mitochondrial Stress-responsive	-0.00691808	0.986424	0.733018	0.142142	68	101	639	480	10	20
YDR050C	TPI1	Triose-Phosphate Isomerase	-2.51776	5.412e-16	-1.69956	6.89153e-07	1139	2338	60471	66301	949	2396
YDR051C	DET1	Decreased Ergosterol Transport	-0.372872	0.299275	0.800471	0.100328	114	118	969	1065	9	33
YDR052C	DBF4	DumbBell Former	0.564906	0.0547036	0.709678	0.115082	90	128	548	426	11	29
YDR054C	CDC34	Cell Division Cycle	-0.910234	0.00447556	-0.0544492	0.928778	92	139	1404	1446	14	61
YDR055W	PST1	Protoplasts-SecreTed	-0.777881	0.175581	-0.863202	0.186793	158	231	1438	2930	40	196
YDR056C	EMC10	ER Membrane protein Complex	-1.21648	0.00258272	0.0838927	0.906478	116	189	1627	2972	25	61
YDR057W	YOS9	Yeast OS-9 homolog	-0.516859	0.159088	-0.272533	0.634532	65	85	601	820	13	43
YDR060W	MAK21	MAintenance of Killer	1.23061	0.0765913	0.739428	0.395726	407	470	1694	843	86	41
YDR061W			-1.20096	0.000187036	-0.676526	0.136387	54	83	864	1196	20	45
YDR062W	LCB2	Long-Chain Base	0.397593	0.178747	-0.606519	0.0805047	166	255	1209	892	60	130
YDR063W	AIM7	Altered Inheritance rate of Mitochondria	-1.0197	0.00165908	-0.477559	0.315475	53	123	1040	1229	21	50
YDR064W	RPS13	Ribosomal Protein of the Small subunit	-0.722851	0.221813	0.331929	0.675255	689	1650	15696	8664	230	235
YDR068W	DOS2		-1.04385	0.00117072	0.342958	0.515361	103	117	1365	1678	13	41
YDR071C	PAA1	PolyAmine Acetyltransferase	-1.41426	8.21916e-06	-0.141723	0.796391	157	159	2823	2904	29	81
YDR072C	IPT1	InositolPhosphoTransferase	-1.13586	5.02747e-05	-1.00033	0.0036477	104	150	1824	1854	60	84
YDR074W	TPS2	Trehalose-6-Phosphate Synthase/phosphatase	-1.09312	0.00495305	-1.33921	0.00150498	513	764	7635	10235	247	773
YDR075W	PPH3	Protein PHosphatase	1.08681	0.000828848	1.5595	0.00429115	71	113	328	240	8	10
YDR077W	SED1	Suppression of Exponential Defect	-0.436146	0.335105	-1.00069	0.0287831	2385	3551	21520	31131	897	2875
YDR081C	PDC2	Pyruvate DeCarboxylase	0.409142	0.1484	0.0688537	0.899965	77	124	473	516	16	41
YDR083W	RRP8	Ribosomal RNA Processing	-0.127153	0.850633	0.640528	0.390219	112	144	1330	548	24	20
YDR086C	SSS1	Sec Sixty-one Suppressor	-0.15371	0.657555	0.765592	0.0472956	191	299	2047	1530	23	64
YDR087C	RRP1	Ribosomal RNA Processing	-0.305112	0.640426	0.699453	0.373614	85	97	1058	468	18	12
YDR088C	SLU7	Synergistic Lethal with U5 snRNA	-0.480309	0.206231	1.05145	0.0823229	64	58	596	564	6	12
YDR089W	VTC5	Vacuole Transporter Chaperone	-0.632178	0.0266537	-1.15637	0.000690841	64	127	912	995	39	85
YDR091C	RLI1	RNase L Inhibitor	1.09234	0.0073453	-0.370976	0.503525	225	333	1159	573	76	132
YDR092W	UBC13	UBiquitin-Conjugating	-1.06347	0.0012632	-0.131762	0.824268	82	125	1337	1499	13	58
YDR093W	DNF2	Drs2 Neo1 Family	0.675127	0.156054	-0.409912	0.49864	272	342	1572	1009	110	108
YDR096W	GIS1	GIg1-2 Suppressor	-0.841652	0.00114515	-0.731069	0.0357393	77	117	1079	1201	31	64
YDR097C	MSH6	MutS Homolog	0.552174	0.302877	-0.0404303	0.963035	128	174	767	602	48	31
YDR098C	GRX3	GlutaRedoXin	-0.0512612	0.877679	1.10276	0.00224791	200	280	1833	1461	20	47
YDR099W	BMH2	Brain Modulosignalin Homolog	-0.759368	0.0193547	-0.700921	0.0652444	245	402	3373	3757	79	247
YDR101C	ARX1	Associated with Ribosomal eXport complex	1.33567	0.0139183	0.645325	0.36825	190	269	870	341	40	38
YDR103W	STE5	STErile	-0.376228	0.195047	-0.543549	0.154498	77	128	877	859	35	50
YDR110W	FOB1	FOrk Blocking less	0.197674	0.595729	0.0401528	0.952713	61	73	440	341	13	26
YDR113C	PDS1	Precocious Dissociation of Sisters	-0.702748	0.0220977	0.512993	0.359972	58	65	693	647	8	18
YDR116C	MRPL1	Mitochondrial Ribosomal Protein, Large subunit	-1.27775	0.000112639	-0.861878	0.0522023	52	79	898	1182	17	56
YDR117C	TMA64	Translation Machinery Associated	-0.107574	0.719554	0.130201	0.79691	79	118	706	689	18	35
YDR119W	VBA4	Vacuolar Basic Amino acid transporter	0.564978	0.108513	-0.408867	0.368697	185	238	1087	823	69	89
YDR120C	TRM1	tRNA Methyltransferase	0.9193	0.113601	0.710203	0.338271	163	210	877	446	36	22
YDR121W	DPB4	DNA Polymerase B (II) subunit	-0.588334	0.0650419	1.41994	0.0113052	56	92	820	636	7	9
YDR122W	KIN1	KINase	-0.579584	0.0747227	-0.693892	0.0782146	124	177	1275	1686	40	109
YDR123C	INO2	INOsitol requiring	1.08648	0.00655752	1.69114	0.0159196	55	60	168	196	2	9
YDR127W	ARO1	AROmatic amino acid requiring	-0.422941	0.335105	-1.45005	0.000796195	424	567	3337	5457	285	503
YDR128W	MTC5	Maintenance of Telomere Capping	-0.0104045	0.981251	-0.565307	0.159877	97	163	727	974	36	77
YDR129C	SAC6	Suppressor of ACtin	-1.16572	0.000452642	-0.854909	0.0261957	405	504	5895	7721	149	357
YDR133C			-3.85313	5.82953e-26	-2.11908	3.01616e-07	126	277	15473	21392	174	315
YDR135C	YCF1	Yeast Cadmium Factor	-0.121642	0.774799	-0.887958	0.0270378	240	326	1962	2120	130	158
YDR137W	RGP1	Reduced Growth Phenotype	-0.0939021	0.762877	0.552498	0.184836	92	139	783	835	13	34
YDR138W	HPR1	HyPerRecombination	0.631247	0.110031	0.117235	0.869978	65	87	400	253	18	22
YDR141C	DOP1	homolog of A. nidulans DOPey	0.441394	0.226556	0.055183	0.92565	215	278	1151	1266	61	71
YDR143C	SAN1	Sir Antagonist	1.856	3.39125e-11	0.585468	0.161717	131	214	351	272	28	37
YDR144C	MKC7	Multicopy suppressor of Kex2 Cold sensitivity	2.52031	5.74324e-12	1.52716	0.00207089	172	242	300	179	20	20
YDR145W	TAF12	TATA binding protein-Associated Factor	0.638891	0.0195595	1.04944	0.00434185	159	301	1034	872	22	42
YDR146C	SWI5	SWItching deficient	0.568472	0.0381969	-0.710326	0.0392547	92	146	521	529	30	88
YDR148C	KGD2	alpha-KetoGlutarate Dehydrogenase	-1.33644	0.000803346	-1.32494	0.00350968	109	182	1886	2879	51	178
YDR150W	NUM1	NUclear Migration	0.411956	0.445833	-0.722915	0.217487	275	387	1662	1629	155	123
YDR151C	CTH1	Cysteine-Three-Histidine	-0.676744	0.03038	0.113618	0.854997	75	90	976	788	11	36
YDR152W	GIR2	Genetically Interacts with Ribosomal genes	0.446751	0.248619	1.42257	0.00246395	157	265	1283	739	15	31
YDR153C	ENT5	Epsin N-Terminal homology	-1.01583	6.84633e-05	-0.498817	0.191709	70	119	1292	1200	29	48
YDR155C	CPR1	Cyclosporin A-sensitive Proline Rotamase	-0.941817	0.026661	-0.1455	0.821821	581	1087	9401	11169	125	456
YDR156W	RPA14	RNA Polymerase A	1.77603	4.37528e-05	1.26496	0.0378261	71	160	250	179	15	10
YDR158W	HOM2	HOMoserine requiring	-1.43447	2.01815e-06	-1.46657	9.80542e-06	256	527	6606	6894	199	425
YDR159W	SAC3	Suppressor of ACtin	0.70338	0.0233403	0.000555188	0.998958	105	173	580	534	36	41
YDR161W	ACL4	Assembly Chaperone of RpL4	0.270724	0.58614	1.3952	0.0126108	121	197	1125	603	17	16
YDR164C	SEC1	SECretory	-0.117377	0.753271	-0.192962	0.716306	74	136	645	826	20	51
YDR165W	TRM82	Transfer RNA Methyltransferase	0.0942749	0.855025	0.620964	0.298889	81	143	877	489	19	21
YDR166C	SEC5	SECretory	0.000896068	0.999051	-0.292365	0.550366	96	112	694	699	33	40
YDR168W	CDC37	Cell Division Cycle	0.690393	0.0526975	0.772773	0.0811703	261	295	1109	1215	22	83
YDR169C	STB3	Sin Three Binding protein	0.151291	0.585776	-0.0839707	0.857923	108	163	818	785	27	58
YDR170C	SEC7	SECretory	1.17861	0.0104676	-0.15569	0.824268	722	936	2497	2390	249	237
YDR171W	HSP42	Heat Shock Protein	-0.777289	0.254291	-0.302459	0.743146	763	864	7949	10860	91	630
YDR172W	SUP35	SUPpressor	0.731954	0.0465108	-0.103781	0.858434	473	719	2705	2017	153	198
YDR174W	HMO1	High MObility group (HMG) family	-1.16262	0.000109835	-0.402221	0.332958	172	308	3794	3167	48	145
YDR175C	RSM24	Ribosomal Small subunit of Mitochondria	-1.12079	0.000590017	-0.331915	0.529341	58	91	884	1232	16	40
YDR176W	NGG1		0.13173	0.652754	0.309103	0.444479	126	172	943	858	25	46
YDR177W	UBC1	UBiquitin-Conjugating	-1.30727	2.45025e-06	-0.0647902	0.913092	57	108	1233	1406	17	33
YDR182W	CDC1	Cell Division Cycle	-0.128059	0.691178	-0.0958752	0.855061	89	135	897	713	22	49
YDR184C	ATC1	Aip Three Complex	0.841268	0.178532	1.25699	0.131806	52	85	382	121	5	12
YDR186C	SND1	Srp-iNDependent targeting	0.8332	0.108318	0.129294	0.873892	184	279	737	965	19	124
YDR188W	CCT6	Chaperonin Containing TCP-1	0.210974	0.448322	-0.0585378	0.892763	266	404	2009	1794	75	126
YDR189W	SLY1	Suppressor of Loss of Ypt1	0.22599	0.423468	-0.027153	0.956242	146	246	1040	1140	40	76
YDR190C	RVB1	RuVB-like	0.303226	0.395181	0.572778	0.181698	194	281	1547	1000	32	62
YDR194C	MSS116	Mitochondrial Splicing System	2.89535	1.27522e-31	1.29073	1.5581e-05	863	1478	1113	931	87	195
YDR200C	VPS64	Vacuolar Protein Sorting	1.23374	0.000502865	0.214414	0.737273	74	87	279	181	13	29
YDR205W	MSC2	Meiotic Sister-Chromatid recombination	-0.131681	0.742525	-0.0507103	0.941727	52	65	389	462	9	28
YDR206W	EBS1	Est1-like Bcy1 Suppressor	0.380425	0.149318	0.46284	0.246543	99	175	690	677	19	39
YDR207C	UME6	Unscheduled Meiotic gene Expression	0.95064	0.010209	0.845005	0.112722	105	108	443	307	15	20
YDR208W	MSS4	Multicopy Suppressor of Stt4 mutation	0.0427364	0.891842	-0.540413	0.104009	125	184	965	1008	39	96
YDR211W	GCD6	General Control Derepressed	0.611608	0.0186591	0.358847	0.352472	163	256	991	807	34	61
YDR212W	TCP1	Tailless Complex Polypeptide	0.521793	0.0386217	-0.34946	0.290464	254	400	1632	1353	77	170
YDR213W	UPC2	UPtake Control	0.975396	9.40534e-05	0.592668	0.142187	98	157	421	427	19	30
YDR214W	AHA1	Activator of Heat shock protein 90 ATPase	-0.0098067	0.984267	0.16572	0.781494	142	261	1085	1525	25	85
YDR217C	RAD9	RADiation sensitive	1.35455	0.00115079	0.48415	0.433483	102	127	319	280	26	18
YDR221W	GTB1	Glucosidase Two Beta-subunit	0.467471	0.170271	0.388473	0.454655	86	118	422	552	19	26
YDR224C	HTB1	Histone h Two B	-2.4976	1.03443e-07	-1.6935	0.00148523	183	246	11083	5113	161	228
YDR225W	HTA1	Histone h Two A	-2.67024	8.93818e-11	-1.38441	0.00395019	169	288	10783	8148	151	162
YDR226W	ADK1	ADenylate Kinase	-0.840191	0.00338275	-0.43824	0.228126	288	542	4567	4987	99	232
YDR227W	SIR4	Silent Information Regulator	-0.0367739	0.938457	-0.397715	0.461982	56	88	509	459	27	25
YDR228C	PCF11	Protein 1 of Cleavage and polyadenylation Factor I	0.205028	0.657555	0.68482	0.247204	60	112	562	404	16	13
YDR229W	IVY1	Interacting with Vps33p and Ypt7p	-1.03402	0.00706207	-0.321046	0.579094	77	132	1194	1580	15	67
YDR232W	HEM1	HEMe biosynthesis	0.733784	0.0494122	-0.690722	0.116036	211	307	767	1277	84	161
YDR233C	RTN1	ReTiculoN-like	-1.20221	3.88471e-05	-0.178455	0.693385	376	654	7875	7487	127	199
YDR234W	LYS4	LYSine requiring	1.13132	0.000683778	0.401522	0.391219	248	306	1033	666	46	77
YDR237W	MRPL7	Mitochondrial Ribosomal Protein, Large subunit	-0.434674	0.278692	-0.392384	0.48206	51	106	552	804	16	45
YDR238C	SEC26	SECretory	0.220228	0.556711	-0.722048	0.0528451	410	546	2769	2688	185	258
YDR245W	MNN10	MaNNosyltransferase	-0.686343	0.0217828	-0.12168	0.81755	105	154	1602	1149	28	55
YDR246W	TRS23	TRapp Subunit	-0.551607	0.0837581	0.696843	0.154127	76	120	813	1063	10	26
YDR247W	VHS1	Viable in a Hal3 Sit4 background	-0.394988	0.427075	-0.780738	0.167777	68	99	557	884	16	77
YDR251W	PAM1	Pp2A Multicopy suppressor	-0.969178	0.00338275	-0.889786	0.0237684	122	213	1832	2411	48	141
YDR255C	RMD5	Required for Meiotic nuclear Division	-0.650062	0.079378	-0.491082	0.366796	51	63	495	693	13	36
YDR258C	HSP78	Heat Shock Protein	-0.753591	0.242876	-0.850283	0.244752	354	315	2692	5078	70	358
YDR261C	EXG2	EXo-1,3-beta-Glucanase	0.648991	0.00858997	-0.344149	0.352315	107	158	539	572	31	69
YDR262W			-1.39854	0.00270612	-0.96897	0.0917272	63	111	1157	1804	18	92
YDR264C	AKR1	AnKyrin Repeat containing	-0.108856	0.724818	-0.156218	0.718729	139	222	1183	1359	39	79
YDR266C	HEL2	Histone E3 Ligase	1.20028	8.52611e-06	0.340254	0.419561	140	231	604	451	30	55
YDR267C	CIA1	Cytosolic Iron-sulfur protein Assembly	-0.324806	0.277793	-0.0796093	0.892712	58	93	669	570	15	32
YDR272W	GLO2	GLyOxalase	-1.55626	0.00228909	-0.626076	0.359972	80	135	1204	2877	24	79
YDR276C	PMP3	Plasma Membrane Proteolipid	-1.29639	2.25402e-05	0.441428	0.326108	169	259	2883	3992	32	60
YDR277C	MTH1	MSN Three Homolog	-2.14768	3.3928e-09	-2.23176	3.25687e-08	54	103	1979	2498	51	178
YDR280W	RRP45	Ribosomal RNA Processing	0.677499	0.0212393	0.808858	0.0508213	141	175	756	566	18	36
YDR283C	GCN2	General Control Nonderepressible	-0.0127545	0.97762	-0.40787	0.374003	107	163	849	937	46	53
YDR291W	HRQ1	Homologous to RecQ protein	0.177272	0.550769	-0.324516	0.433331	75	110	560	517	24	44
YDR292C	SRP101	Signal Recognition Particle	0.279993	0.387257	0.237426	0.600762	181	241	1221	1089	44	58
YDR293C	SSD1	Suppressor of SIT4 Deletion	0.640937	0.0150745	-0.438787	0.176481	386	569	1985	2045	140	231
YDR294C	DPL1	Dihydrosphingosine Phosphate Lyase	-0.588353	0.117146	-0.656182	0.141349	138	250	1628	2132	43	146
YDR296W	MHR1	Mitochondrial Homologous Recombination	-0.741076	0.0539533	0.460669	0.428819	78	122	834	1346	11	33
YDR297W	SUR2	SUppressor of Rvs161 and rvs167 mutations	-1.21959	2.12631e-05	-0.791581	0.0251549	138	262	2850	3144	56	151
YDR298C	ATP5	ATP synthase	-1.49323	8.57432e-10	-0.657564	0.0483329	111	169	2705	2472	37	96
YDR299W	BFR2	BreFeldin A Resistance	0.046769	0.946916	0.211224	0.812275	70	122	845	368	24	19
YDR300C	PRO1	PROline requiring	0.444392	0.126908	0.577363	0.162008	119	184	837	626	19	41
YDR301W	CFT1	Cleavage Factor Two	0.73922	0.00248889	-0.260931	0.481358	158	217	730	756	47	85
YDR303C	RSC3	Remodel the Structure of Chromatin	-0.0693456	0.889797	-0.534239	0.331631	67	105	726	460	33	35
YDR304C	CPR5	Cyclosporin-sensitive Proline Rotamase	-1.03363	0.0550674	-0.125922	0.882532	265	448	3855	5594	39	221
YDR307W	PMT7		-0.136962	0.709009	-0.0853939	0.892763	61	67	495	449	13	28
YDR309C	GIC2	GTPase Interactive Component	-0.105829	0.859408	-0.541601	0.410512	64	116	839	420	35	34
YDR310C	SUM1	SUppresor of Mar1-1	0.927226	0.00113281	0.305192	0.497415	112	224	620	516	29	48
YDR311W	TFB1	Transcription Factor B	0.224651	0.488667	-0.195597	0.704845	77	91	515	446	18	40
YDR312W	SSF2	Suppressor of ste4 (Four)	0.44556	0.319886	1.23869	0.0535635	57	83	429	251	8	9
YDR320C	SWA2	Synthetic lethal With Arf1	-0.156623	0.660333	-0.0241756	0.968959	68	127	648	756	15	44
YDR321W	ASP1	ASParaginase	0.264126	0.57057	0.329252	0.563999	177	360	1870	1001	41	81
YDR324C	UTP4	U Three Protein	1.36011	0.014233	1.20998	0.0737394	187	264	804	365	30	20
YDR325W	YCG1	Yeast Cap G	0.549704	0.08154	0.249042	0.66523	62	84	307	352	14	22
YDR326C	YSP2	Yeast Suicide Protein	1.02418	0.00680772	0.028712	0.966781	173	310	828	709	62	63
YDR328C	SKP1	Suppressor of Kinetochore Protein mutant	-0.950003	0.000320882	0.00582237	0.992638	109	154	1576	1774	22	57
YDR329C	PEX3	PEroXin	-1.05322	0.0252206	-0.328333	0.643733	76	92	1001	1328	9	62
YDR330W	UBX5	UBiquitin regulatory X	-0.407036	0.3429	-0.833486	0.0859252	87	108	638	1081	30	77
YDR331W	GPI8	GlycosylPhosphatidylInositol anchor biosynthesis	0.845768	0.0130841	-0.272303	0.619533	56	103	327	247	13	45
YDR333C	RQC1	Ribosome Quality Control	-0.482785	0.0823149	-0.601044	0.0990399	84	141	1106	946	28	74
YDR334W	SWR1	SWi2/snf2-Related	0.349819	0.261876	-0.160102	0.733395	176	216	1100	959	51	76
YDR335W	MSN5	Multicopy suppressor of SNf1 mutation	-0.301009	0.341984	-0.454132	0.220854	202	321	1896	2309	78	126
YDR337W	MRPS28	Mitochondrial Ribosomal Protein, Small subunit	-0.811666	0.0212393	-0.44257	0.38314	77	101	838	1230	20	54
YDR341C			0.58461	0.110471	0.0711422	0.901629	547	793	3420	2488	149	206
YDR345C	HXT3	HeXose Transporter	-0.184922	0.861558	-0.292644	0.820272	932	1390	14226	3321	440	227
YDR346C	SVF1	SurVival Factor	-0.0251838	0.953659	0.0629013	0.907632	344	461	2317	3111	65	173
YDR347W	MRP1	Mitochondrial Ribosomal Protein	-0.190312	0.703593	-0.167806	0.809976	77	155	680	1010	15	66
YDR348C	PAL1	Pears And Lemons	-0.70916	0.010347	0.112323	0.828345	109	140	1252	1451	22	47
YDR349C	YPS7	YaPSin	0.710511	0.00363158	0.307719	0.428819	145	208	765	659	29	55
YDR351W	SBE2	Suppressor of BEm4	0.791723	0.0603619	0.137756	0.847029	107	140	501	449	34	26
YDR353W	TRR1	ThioRedoxin Reductase	-0.443122	0.408765	-0.0767061	0.922916	476	659	4717	5492	68	335
YDR356W	SPC110	Spindle Pole Component	-0.567954	0.0548678	-0.567186	0.179488	59	78	716	630	24	35
YDR358W	GGA1	Golgi-localized, Gamma-adaptin ear homology, Arf-binding protein	-1.25801	0.00122681	-1.1768	0.0109038	80	85	1144	1518	26	95
YDR359C	EAF1	Esa1p-Associated Factor	2.01633	1.41396e-14	1.43234	0.000544884	139	187	261	273	16	19
YDR361C	BCP1		-0.417865	0.380499	0.910767	0.136387	83	115	1193	568	11	20
YDR363W	ESC2	Establishment of Silent Chromatin	0.174651	0.660263	0.57404	0.302342	60	89	372	494	8	22
YDR363W-A	SEM1	Suppressor of Exocyst Mutations	0.393737	0.241775	2.05705	6.12799e-06	196	208	972	1110	8	22
YDR365C	ESF1	Eighteen S rRNA Factor	-0.0719669	0.86681	0.765883	0.0676325	429	539	3582	3228	72	87
YDR368W	YPR1	Yeast Putative Reductase	-1.01416	0.0431906	-0.455325	0.495345	143	258	1874	3330	32	145
YDR370C	DXO1	Decapping eXOnuclease	0.110678	0.839646	0.25862	0.733784	55	82	535	303	6	30
YDR372C	VPS74	Vacuolar Protein Sorting	-0.117038	0.703968	0.469623	0.214198	148	243	1301	1462	29	53
YDR373W	FRQ1	FReQuenin homolog	0.667475	0.0814667	0.240307	0.712513	57	105	404	258	10	31
YDR375C	BCS1	ubiquinol-cytochrome c reductase (bc1) Synthesis	-0.445414	0.25869	-0.487345	0.344578	69	118	692	959	17	64
YDR376W	ARH1	Adrenodoxin Reductase Homolog	-0.750373	0.0456017	-0.486538	0.380553	56	58	561	730	12	38
YDR379W	RGA2	Rho GTPase Activating Protein	-0.279553	0.297731	-0.592349	0.0859265	84	120	823	809	30	61
YDR381W	YRA1	Yeast RNA Annealing protein	-0.627603	0.0242177	-0.0059613	0.99199	258	449	3595	3488	57	157
YDR382W	RPP2B	Ribosomal Protein P2 Beta	-1.54774	0.00114786	-0.437561	0.49322	447	976	16724	9753	224	280
YDR384C	ATO3	Ammonia (Ammonium) Transport Outward	0.835684	0.0614296	0.678738	0.283982	76	117	477	236	15	19
YDR385W	EFT2	Elongation Factor Two	0.10985	0.796609	-0.469259	0.280783	414	731	3578	3290	185	244
YDR388W	RVS167	Reduced Viability on Starvation	-0.0379427	0.934304	-0.0488337	0.933147	354	600	2636	3706	80	220
YDR389W	SAC7	Suppressor of ACtin	1.1776	1.81304e-05	0.175516	0.723852	118	151	422	370	29	40
YDR390C	UBA2	UBiquitin Activating	-0.177886	0.569221	0.242502	0.595207	110	158	1017	982	28	37
YDR393W	SHE9	Sensitivity to High Expression	-0.34926	0.374172	1.04108	0.0708378	63	82	504	719	7	14
YDR394W	RPT3	Regulatory Particle Triple-A protein, or Regulatory Particle Triphosphatase	-0.576012	0.0172504	-0.106735	0.794846	203	293	2586	2293	54	103
YDR395W	SXM1	Suppressor of mRNA eXport Mutant	0.901397	0.0275435	0.234057	0.702697	302	353	1406	963	73	81
YDR398W	UTP5	U Three Protein	0.132159	0.797739	0.563969	0.321694	165	269	1678	917	37	43
YDR399W	HPT1	Hypoxanthine guanine PhosphoribosylTransferase	0.316878	0.512562	0.281868	0.641409	358	633	3290	1879	58	196
YDR400W	URH1	URidine Hydrolase	-0.460882	0.0978866	-0.379226	0.37951	60	101	705	740	18	44
YDR404C	RPB7	RNA Polymerase B	-0.522676	0.122138	0.0933992	0.891842	52	76	632	579	6	31
YDR405W	MRP20	Mitochondrial Ribosomal Protein	-0.371219	0.31699	0.441672	0.430355	71	95	590	829	10	27
YDR406W	PDR15	Pleiotropic Drug Resistance	-1.40514	0.0087863	-1.67497	0.00465862	91	112	1099	2476	43	171
YDR407C	TRS120	TRapp Subunit	0.774276	0.00144119	-0.0676285	0.887873	117	178	597	536	33	57
YDR408C	ADE8	ADEnine requiring	-1.18254	0.00693407	-0.203417	0.767272	101	253	2047	2980	27	96
YDR409W	SIZ1	SAP and mIZ-finger domain	0.737854	0.0245405	-0.071909	0.911321	57	92	292	292	9	39
YDR411C	DFM1	Der1-like Family Member	0.0660393	0.861558	0.15399	0.783466	82	134	616	729	13	46
YDR416W	SYF1	SYnthetic lethal with cdcForty	-0.318699	0.319572	0.38003	0.49658	53	71	520	503	11	17
YDR418W	RPL12B	Ribosomal Protein of the Large subunit	-0.683521	0.207001	-0.0608694	0.943535	127	324	2897	1656	60	58
YDR420W	HKR1	Hansenula mrakii Killer toxin Resistant	1.77622	0.000213327	-0.0551894	0.945913	183	248	385	449	67	47
YDR422C	SIP1	SNF1-Interacting Protein	0.70934	0.00659494	-0.613531	0.085584	82	114	381	410	29	60
YDR423C	CAD1	CADmium resistance	-0.459376	0.261463	-0.20718	0.74459	70	101	635	910	12	50
YDR427W	RPN9	Regulatory Particle Non-ATPase	-0.829113	0.000524094	-0.2951	0.413694	158	218	2322	2100	43	95
YDR429C	TIF35	Translation Initiation Factor	-0.687921	0.053175	0.535073	0.236438	262	431	4514	2788	50	87
YDR430C	CYM1	CYtosolic Metalloprotease	-0.14265	0.739176	-1.05431	0.0105667	107	133	704	1059	44	109
YDR432W	NPL3	Nuclear Protein Localization	0.50082	0.156054	-0.0737306	0.89305	380	600	2777	1769	92	217
YDR434W	GPI17	GlycosylPhosphatidylInositol anchor biosynthesis	-0.756522	0.00941766	-0.668367	0.105917	58	76	794	707	16	49
YDR440W	DOT1	Disruptor Of Telomeric silencing	0.844102	0.172905	0.926997	0.272897	57	69	288	184	13	4
YDR443C	SSN2	Suppressor of SNf1	1.64696	4.41694e-10	-0.0935682	0.860267	80	128	238	197	19	47
YDR447C	RPS17B	Ribosomal Protein of the Small subunit	-1.32568	0.00238341	-0.234886	0.724084	180	331	5618	2688	63	106
YDR448W	ADA2	transcriptional ADAptor	0.51683	0.0884398	-0.0843088	0.887947	69	86	378	343	13	37
YDR449C	UTP6	U Three Protein	-0.248359	0.682007	0.199298	0.818925	51	94	799	321	15	20
YDR450W	RPS18A	Ribosomal Protein of the Small subunit	-1.21136	0.00566757	-0.306837	0.61338	489	905	13729	7162	176	310
YDR452W	PPN1		-0.739206	0.0267034	-0.126753	0.813692	249	282	2576	3390	53	126
YDR454C	GUK1	GUanylate Kinase	-0.730132	0.00944652	-0.127419	0.788507	133	258	2275	1903	43	79
YDR456W	NHX1	Na+/H+ eXchanger	-0.911151	0.000814384	-0.949482	0.00626317	74	107	1040	1199	37	65
YDR457W	TOM1	Temperature dependent Organization in Mitotic nucleus or Trigger Of Mitosis	0.540785	0.31187	-0.609057	0.321349	558	671	2829	2848	261	229
YDR461W	MFA1	Mating Factor A	-3.31261	1.1165e-21	-1.88334	4.7284e-06	57	109	4288	6309	52	130
YDR463W	STP1	Species-specific tRNA Processing	0.290966	0.408865	0.376042	0.422242	145	209	869	1036	18	67
YDR464W	SPP41	Suppressor of PrP4	1.05154	0.00238045	0.316502	0.544994	134	206	553	523	38	36
YDR465C	RMT2	aRginine MeThyltransferase	1.15026	0.369203	1.74208	0.217822	231	260	1037	470	26	8
YDR466W	PKH3	Pkb-activating Kinase Homolog	1.13391	0.000894191	0.241212	0.679022	84	140	366	300	10	49
YDR468C	TLG1	T-snare affecting a Late Golgi compartment	0.437903	0.227431	2.44315	1.81432e-05	125	139	571	740	3	12
YDR471W	RPL27B	Ribosomal Protein of the Large subunit	-0.935937	0.0667886	-0.263323	0.719978	233	516	5864	3252	111	119
YDR472W	TRS31	TRapp Subunit	-0.0747873	0.851125	0.85054	0.0841925	72	130	800	582	13	19
YDR473C	PRP3	Pre-mRNA Processing	-0.082031	0.842689	1.71739	0.00390298	74	77	522	556	4	10
YDR475C	JIP4	Jumonji domain Interacting Protein	-0.585398	0.191015	-0.669106	0.209313	104	155	922	1621	30	99
YDR476C			-0.334584	0.278507	0.0157273	0.978155	73	129	758	894	17	42
YDR477W	SNF1	Sucrose NonFermenting	-0.0631855	0.871265	-0.66437	0.0843065	149	239	1264	1382	44	147
YDR479C	PEX29	PEroXisome related	-1.26405	0.000308608	-0.905051	0.044519	61	91	949	1442	24	62
YDR481C	PHO8	PHOsphate metabolism	0.275806	0.464113	-0.423082	0.325417	349	533	2241	2533	87	285
YDR483W	KRE2	Killer toxin REsistant	-0.511435	0.18759	-0.825981	0.0483843	374	587	4445	4516	121	420
YDR485C	VPS72	Vacuolar Protein Sorting	-0.637001	0.0290495	0.135515	0.81718	68	87	826	775	18	23
YDR486C	VPS60	Vacuolar Protein Sorting	-0.656092	0.11668	0.886381	0.134155	70	113	759	1118	4	27
YDR487C	RIB3	RIBoflavin biosynthesis	-0.526972	0.0846375	0.368333	0.375725	200	406	2692	2889	39	99
YDR490C	PKH1	Pkb-activating Kinase Homolog	-0.14915	0.716582	-0.501423	0.309739	53	107	486	652	18	49
YDR492W	IZH1	Implicated in Zinc Homeostasis	-0.991964	0.0135814	-0.602573	0.252251	63	163	1236	1582	24	78
YDR494W	RSM28	Ribosomal Small subunit of Mitochondria	-0.661933	0.0520138	0.295361	0.578362	105	156	1105	1602	18	46
YDR496C	PUF6	PUmilio-homology domain Family	-0.122938	0.862777	-0.308134	0.716662	198	287	2459	1048	85	68
YDR497C	ITR1	myo-Inositol TRansporter	0.325149	0.380961	-0.507786	0.221711	279	451	2286	1529	114	178
YDR500C	RPL37B	Ribosomal Protein of the Large subunit	-0.932861	0.0889792	1.27144	0.0360434	437	1052	10778	7129	80	73
YDR502C	SAM2	S-AdenosylMethionine requiring	-0.0636023	0.882441	-0.36271	0.455949	110	176	1213	748	32	78
YDR505C	PSP1	Polymerase SuPpressor	0.356642	0.267679	-0.853282	0.0177299	99	164	670	669	34	112
YDR507C	GIN4	Growth Inhibitory	0.46367	0.248577	0.213708	0.723791	128	189	858	658	38	36
YDR508C	GNP1	GlutamiNe Permease	-0.572974	0.165704	-0.682043	0.159351	151	193	2153	1275	66	90
YDR510W	SMT3	Suppressor of Mif Two	0.149907	0.675434	1.17608	0.00142285	262	556	2241	2448	33	71
YDR516C	EMI2	Early Meiotic Induction	-2.44062	4.69493e-07	-1.59491	0.00365163	265	393	9668	13761	119	542
YDR517W	GRH1	GRasp65 (Golgi reassembly stacking protein of 65kD) Homolog	-0.838358	0.0310939	-0.858622	0.0624404	100	200	1547	1884	35	134
YDR518W	EUG1	ER protein Unnecessary for Growth	-0.628812	0.0347348	-1.23693	0.000530039	69	75	722	771	32	71
YDR524C	AGE1	Arf Gap with Effector function(s)	1.05874	0.00102665	1.06816	0.0332974	70	130	353	269	12	15
YDR524C-B			-2.16076	1.11396e-12	-1.12749	0.00133126	552	999	24981	19856	349	606
YDR524W-C			-3.02225	9.55887e-23	-1.36536	0.000212667	170	186	10866	8723	93	184
YDR527W	RBA50	RNA polymerase II (B) Associated protein	0.289678	0.395181	1.16052	0.0087042	117	170	902	649	9	30
YDR529C	QCR7	ubiQuinol-cytochrome C oxidoReductase	-1.43127	1.14268e-05	-0.18839	0.733171	113	170	2287	2719	21	80
YDR531W	CAB1	Coenzyme A Biosynthesis	-0.655691	0.016817	-0.153237	0.781494	51	81	691	671	15	28
YDR539W	FDC1	Ferulic acid DeCarboxylase	-1.32513	1.31684e-05	-1.22828	0.00121376	65	86	1088	1414	37	67
YEL001C	IRC22	Increased Recombination Centers	0.437193	0.216227	0.672351	0.111596	231	420	1806	1306	30	94
YEL002C	WBP1	Wheat germ agglutinin-Binding Protein	-0.511738	0.051074	-0.586831	0.0643648	191	313	2402	2286	63	165
YEL007W	MIT1	Muc1 expressed Independent of TEC1	2.46102	4.80771e-22	1.23347	0.0015439	133	234	239	194	13	33
YEL009C	GCN4	General Control Nonderepressible	-1.19628	0.000518031	-0.615933	0.141429	390	861	10093	8097	180	364
YEL011W	GLC3	GLyCogen	-3.33419	2.07516e-08	-3.35997	1.19564e-07	142	196	6686	15741	208	960
YEL013W	VAC8	VACuole related	1.11481	0.000464343	-0.0570536	0.920094	227	279	663	897	45	118
YEL015W	EDC3	Enhancer of mRNA DeCapping	-0.940761	0.000336199	-0.035823	0.945519	118	149	1645	1765	29	52
YEL017W	GTT3	GlutaThione Transferase	0.0652801	0.867361	-0.319622	0.517681	61	121	526	593	16	52
YEL022W	GEA2	Guanine nucleotide Exchange on ARF	0.482817	0.31763	-0.0978108	0.89305	216	272	1312	1027	74	64
YEL025C			0.299104	0.252293	-0.48654	0.157066	94	148	645	643	32	68
YEL026W	SNU13	Small NUclear ribonucleoprotein associated	1.15923	0.0160862	0.896301	0.145199	142	233	756	345	27	27
YEL027W	VMA3	Vacuolar Membrane Atpase	-0.941311	0.000375282	-0.351798	0.307339	627	931	9969	9715	177	424
YEL029C	BUD16	BUD site selection	0.612057	0.0852528	0.312956	0.610592	56	75	329	240	8	24
YEL031W	SPF1	Sensitivity to Pichia Farinosa killer toxin	0.477847	0.361465	-1.28525	0.013704	374	529	2640	1663	287	293
YEL032W	MCM3	MiniChromosome Maintenance	0.00821302	0.983833	-0.502453	0.164528	138	219	1084	1235	41	112
YEL036C	ANP1	ANP and osmotic sensitive	0.752973	0.0222681	0.575813	0.205282	134	219	741	627	32	33
YEL037C	RAD23	RADiation sensitive	0.585514	0.0175444	0.918036	0.00321969	288	459	1766	1492	36	81
YEL040W	UTR2	Unidentified TRanscript	2.28053	9.24149e-05	0.33266	0.704908	327	515	852	291	90	82
YEL042W	GDA1	Guanosine DiphosphatAse	0.373958	0.190413	0.0121232	0.978959	191	335	1463	1173	53	97
YEL043W	GTA1	Golgi vesicle Trafficking Associated	1.02669	0.00104165	0.417831	0.355526	154	281	692	687	41	48
YEL046C	GLY1	GLYcine requiring	-0.00694731	0.987013	-0.799696	0.0481222	341	542	3195	2613	112	372
YEL047C	FRD1	Fumarate ReDuctase	-0.992407	0.0525906	-1.1941	0.0350674	155	285	2082	3534	59	267
YEL050C	RML2	Ribosomal Mitochondrial Large	-0.406472	0.508902	-0.953478	0.146775	74	113	695	927	14	110
YEL051W	VMA8	Vacuolar Membrane Atpase	-0.309072	0.525517	-0.537411	0.314896	305	575	3851	3168	80	327
YEL052W	AFG1	ATPase Family Gene	-1.15714	0.000481427	-1.01136	0.013704	64	116	1128	1466	27	83
YEL053C	MAK10	MAintenance of Killer	1.13279	1.66329e-05	0.844598	0.0373317	122	151	441	390	17	28
YEL054C	RPL12A	Ribosomal Protein of the Large subunit	-1.01214	0.024879	-0.180009	0.802962	114	198	2732	1371	43	53
YEL055C	POL5	POLymerase	1.0844	0.0216522	0.401309	0.528335	341	443	1535	940	82	75
YEL056W	HAT2	Histone AcetylTransferase	-0.768395	0.0112443	-0.166622	0.761796	61	116	874	1071	18	40
YEL058W	PCM1	PhosphoaCetylglucosamine Mutase	-0.804939	0.0035729	-0.844986	0.0107299	126	217	1761	2126	57	124
YEL060C	PRB1	PRoteinase B	-1.6062	0.000240053	-1.85404	8.98911e-05	239	292	3876	6910	160	447
YEL061C	CIN8	Chromosome INstability	0.635421	0.068859	-0.373968	0.455949	72	123	425	392	34	35
YEL063C	CAN1	CANavanine resistance	-0.0987146	0.776203	-0.660517	0.0723443	120	134	943	887	44	75
YEL071W	DLD3	D-Lactate Dehydrogenase	-0.852111	0.0320873	-1.06924	0.015495	212	317	2761	3503	75	282
YER001W	MNN1	MaNNosyltransferase	1.17379	0.0211659	0.276413	0.718729	166	235	747	433	49	36
YER002W	NOP16	NucleOlar Protein	-0.789878	0.050716	1.29639	0.0144819	125	175	2224	1223	15	20
YER003C	PMI40	PhosphoMannose Isomerase	0.088843	0.84747	-0.590119	0.187531	247	384	2486	1418	85	200
YER004W	FMP52	Found in Mitochondrial Proteome	-0.960148	0.0120577	-0.592988	0.242347	73	130	1124	1429	18	78
YER005W	YND1	Yeast Nucleoside Diphosphatase	-0.289497	0.428814	-0.401984	0.414644	67	101	567	778	18	49
YER006W	NUG1	NUclear GTPase	-0.000511083	0.999312	0.223068	0.833302	204	278	2469	760	62	41
YER008C	SEC3	SECretory	0.595439	0.0823149	0.132317	0.810162	195	253	973	1001	53	61
YER009W	NTF2	Nuclear Transport Factor	-1.76832	5.25051e-07	-0.624463	0.180657	86	218	3733	2794	41	93
YER011W	TIR1	TIp1-Related	-1.8415	0.0962345	-1.43538	0.274358	56	123	857	3166	22	139
YER012W	PRE1	PRoteinase yscE	-0.483489	0.221217	0.307804	0.579908	144	201	1673	1520	15	75
YER013W	PRP22	Pre-mRNA Processing	0.459443	0.19664	0.0520582	0.937515	68	108	439	399	24	23
YER014W	HEM14	HEMe biosynthesis	0.264148	0.620046	-0.562051	0.381049	54	64	264	392	9	48
YER016W	BIM1	BInding to Microtubules	0.134254	0.684618	0.607421	0.177331	87	115	578	641	15	24
YER017C	AFG3	ATPase Family Gene	0.171891	0.653571	-0.721313	0.0682416	130	176	763	1033	42	113
YER019C-A	SBH2	Sec61 beta homolog 2	-0.869636	0.00273589	-0.0550072	0.922879	85	174	1480	1555	29	47
YER019W	ISC1	Inositol phosphoSphingolipid phospholipase C	-0.179981	0.589343	-0.30744	0.496786	72	134	695	813	22	53
YER020W	GPA2	G Protein Alpha subunit	1.18685	0.0120435	1.47233	0.00508783	624	1138	2137	2839	35	171
YER021W	RPN3	Regulatory Particle Non-ATPase	-0.351284	0.238715	0.0948867	0.836616	331	445	3314	3259	59	166
YER022W	SRB4	Suppressor of RNA polymerase B	-0.229838	0.454802	-0.24959	0.595207	65	108	691	634	24	35
YER023W	PRO3	PROline requiring	0.0423087	0.922354	0.293191	0.542269	179	379	1598	1849	34	102
YER025W	GCD11	General Control Derepressed	2.28104	3.96211e-09	1.16015	0.0107299	1060	1360	2149	1192	118	196
YER026C	CHO1	CHOline requiring	-2.22307	3.00458e-11	-1.90668	6.59528e-07	73	113	2894	2799	47	174
YER027C	GAL83	GALactose metabolism	1.11482	0.000807592	0.439412	0.349911	180	297	665	768	22	88
YER029C	SMB1	SmB/B' homolog	-1.05009	0.0026339	0.921342	0.120529	66	58	903	851	7	13
YER030W	CHZ1	Chaperone for Htz1/H2A-H2B dimer	-0.241074	0.464113	1.13308	0.00668092	129	196	1138	1379	10	35
YER031C	YPT31	Yeast Protein Two	-0.569594	0.0614027	-0.0778206	0.887996	99	196	1450	1365	23	70
YER033C	ZRG8	Zinc Regulated Gene	0.926089	0.010209	0.504387	0.358858	94	112	297	427	11	34
YER035W	EDC2	Enhancer of mRNA DeCapping	-0.963361	0.00370988	-0.0848195	0.892763	88	121	1130	1559	17	51
YER036C	ARB1	ATP-binding cassette protein involved in Ribosome Biogenesis	0.955322	0.0336112	0.416631	0.479166	594	979	3397	1910	142	175
YER040W	GLN3	GLutamiNe metabolism	0.635697	0.0705428	-0.0465108	0.943979	68	102	363	356	9	46
YER043C	SAH1	S-Adenosyl-l-Homocysteine hydrolase	0.269581	0.556673	-0.451034	0.368697	750	1297	6900	4150	297	487
YER047C	SAP1	Sin1 Associated Protein	0.41502	0.195016	0.0227216	0.971731	74	84	410	384	18	28
YER048C	CAJ1		-0.323649	0.354491	0.752713	0.0651106	229	322	1883	2662	32	65
YER049W	TPA1	Termination and PolyAdenylation	0.956623	0.0606377	0.639619	0.331631	176	283	1016	536	42	34
YER050C	RSM18	Ribosomal Small subunit of Mitochondria	-0.443013	0.128448	0.266396	0.607694	59	109	721	759	12	29
YER052C	HOM3	HOMoserine requiring	0.0720905	0.862262	-0.463038	0.284232	199	347	2070	1309	68	154
YER053C	PIC2	PI Carrier	-1.98826	9.87849e-05	-0.931741	0.145143	77	155	2122	3738	23	120
YER055C	HIS1	HIStidine	0.653693	0.0681396	0.620301	0.141429	619	1111	4137	2983	89	253
YER056C	FCY2	FluoroCYtosine resistance	-0.702417	0.00772538	-1.27332	8.17845e-06	246	380	3579	3105	133	323
YER056C-A	RPL34A	Ribosomal Protein of the Large subunit	0.127512	0.816355	1.27478	0.0116326	545	1044	6079	3300	76	101
YER057C	HMF1	Homologous Mmf1p Factor	-1.824	1.04012e-09	-0.0570375	0.92565	77	147	2246	2858	21	47
YER059W	PCL6	Pho85 CycLin	-0.895408	0.00148378	-0.253118	0.617595	57	79	779	889	16	32
YER061C	CEM1	Condensing Enzyme with Mitochondrial function	-0.907091	0.0874897	-0.828309	0.201764	57	96	664	1193	13	76
YER062C	GPP2	Glycerol-3-Phosphate Phosphatase	-0.568052	0.150412	-0.642722	0.168637	125	236	1668	1775	35	142
YER063W	THO1	suppressor of the Transcriptional defect of Hpr1 by Overexpression	-0.697367	0.0823149	-0.092524	0.891842	123	202	1611	1820	19	92
YER064C	VHR2	VHt1 Regulator	-0.551098	0.0275923	-0.950138	0.00131035	133	195	1580	1583	55	136
YER068W	MOT2	Modulator Of Transcription	0.179638	0.669319	0.439102	0.403741	116	157	918	684	28	28
YER070W	RNR1	RiboNucleotide Reductase	1.44087	4.23119e-05	-0.94781	0.0201466	269	441	971	737	165	205
YER072W	VTC1	Vacuolar Transporter Chaperone	0.764786	0.0302999	1.15475	0.00350968	574	1061	3675	2540	80	124
YER073W	ALD5	ALdehyde Dehydrogenase	0.874414	0.0587592	-0.393162	0.517623	268	496	1835	865	79	226
YER074W	RPS24A	Ribosomal Protein of the Small subunit	-1.23928	0.00402188	-0.707146	0.175889	247	473	7295	3678	114	222
YER077C	MRX1	Mitochondrial oRganization of gene eXpression (MIOREX)	0.0783519	0.846203	0.588035	0.283982	67	71	455	425	8	20
YER080W	AIM9	Altered Inheritance rate of Mitochondria	-0.598608	0.0678024	-0.490355	0.242347	143	211	1607	1915	36	119
YER082C	UTP7	U Three Protein	0.606327	0.223036	0.89053	0.145427	136	167	848	491	25	19
YER083C	GET2	Guided Entry of Tail-anchored proteins	-0.000380125	0.999312	-0.075514	0.897488	90	152	713	860	17	61
YER086W	ILV1	IsoLeucine-plus-Valine requiring	0.253666	0.335105	-0.470183	0.119324	245	408	1895	1675	86	179
YER087C-B	SBH1	Sec61 beta homolog 1	-0.188772	0.607694	1.00113	0.0161287	167	255	1888	1278	23	38
YER088C	DOT6	Disruptor Of Telomeric silencing	0.304335	0.385652	0.25444	0.56395	459	775	3073	3413	118	168
YER089C	PTC2	Phosphatase Two C	0.661489	0.0222622	-0.155133	0.73987	141	268	758	905	41	92
YER090W	TRP2	TRyPtophan	-0.0660977	0.87884	-0.15201	0.781494	196	368	1688	2105	45	147
YER091C	MET6	METhionine requiring	-0.660768	0.206231	-1.68347	0.00142862	406	546	3559	6391	220	773
YER093C	TSC11	Temperature-sensitive Suppressors of Csg2 mutants	0.531451	0.098927	0.0166719	0.977391	103	136	592	507	31	36
YER094C	PUP3	PUtative Proteasome subunit	-0.331341	0.361133	0.611405	0.164851	151	317	1860	1895	21	71
YER099C	PRS2	PhosphoRibosylpyrophosphate Synthetase	-0.491163	0.121618	0.0586001	0.922879	83	132	848	1124	19	42
YER100W	UBC6	UBiquitin-Conjugating	-0.45843	0.399257	0.561071	0.401722	174	200	1519	1939	11	76
YER102W	RPS8B	Ribosomal Protein of the Small subunit	0.190875	0.721872	0.418725	0.489797	311	642	3617	1735	60	150
YER103W	SSA4	Stress-Seventy subfamily A	-1.13142	0.489932	-1.02285	0.604771	161	107	702	3436	17	199
YER105C	NUP157	NUclear Pore	0.586996	0.0135631	-0.0795315	0.847029	252	400	1447	1392	72	127
YER110C	KAP123	KAryoPherin	1.78673	0.00998417	-0.190888	0.860267	678	1098	2510	875	291	203
YER111C	SWI4	SWItching deficient	1.5527	2.91191e-07	0.640576	0.194397	68	120	205	211	16	18
YER112W	LSM4	Like SM	-0.481454	0.130111	0.798399	0.110015	80	89	860	726	11	18
YER114C	BOI2	Bem1 (One) Interacting protein	1.09884	1.44787e-05	-0.134162	0.761796	152	210	592	527	45	70
YER117W	RPL23B	Ribosomal Protein of the Large subunit	-0.602312	0.228815	0.198596	0.78074	387	750	7268	3853	116	148
YER118C	SHO1	Synthetic, High Osmolarity-sensitive	0.491239	0.158308	0.453686	0.384743	92	109	562	398	12	33
YER119C	AVT6	Amino acid Vacuolar Transport	-0.18544	0.705351	-0.668927	0.216095	60	105	479	734	16	66
YER120W	SCS2	Suppressor of Choline Sensitivity	0.0913451	0.852779	0.353177	0.508882	334	712	3064	3172	54	199
YER122C	GLO3	GLyOxalase	0.945236	0.00636057	0.917372	0.0232116	527	807	2199	2342	48	176
YER123W	YCK3	Yeast Casein Kinase	1.11881	1.26175e-05	-0.024873	0.964153	88	124	319	325	24	39
YER124C	DSE1	Daughter Specific Expression	-0.385061	0.12601	-0.854961	0.00257823	167	269	1904	1817	70	165
YER125W	RSP5	Reverses Spt- Phenotype	0.855855	0.000847204	-0.530544	0.0937543	305	486	1306	1546	109	227
YER126C	NSA2	Nop Seven Associated	0.741948	0.149372	1.32282	0.0293015	154	231	1089	435	19	24
YER127W	LCP5	Lethal with Conditional Pap1	0.958617	0.0527368	2.28975	0.000819296	116	142	619	276	8	7
YER129W	SAK1	Snf1 Activating Kinase	1.29774	8.68722e-07	0.672299	0.0769709	155	257	611	483	29	45
YER130C	COM2	Cousin of Msn2	1.08628	0.00133573	0.724995	0.136019	112	159	526	320	15	34
YER131W	RPS26B	Ribosomal Protein of the Small subunit	-0.214382	0.734332	0.407499	0.56395	653	1136	9551	3985	153	215
YER132C	PMD1	Paralog of MDS3	2.43907	4.32664e-22	0.383065	0.333019	161	244	269	222	36	53
YER133W	GLC7	GLyCogen	-1.31261	4.85163e-05	-0.985932	0.0091457	167	297	3479	3970	68	215
YER136W	GDI1	GDP Dissociation Inhibitor	0.0633255	0.850517	-0.0358166	0.93949	302	408	2158	2347	62	161
YER141W	COX15	Cytochrome c OXidase	-0.969488	0.0524332	-1.47615	0.00607488	149	194	1651	2803	59	259
YER144C	UBP5	UBiquitin-specific Protease	0.936059	0.00177966	0.324766	0.480784	136	216	510	690	24	60
YER145C	FTR1	Fe TRansporter	0.791845	0.0186281	0.12856	0.823572	106	192	584	530	36	38
YER150W	SPI1	Stationary Phase Induced	-3.20161	0.0512362	-2.16558	0.267718	110	203	3469	14866	19	507
YER151C	UBP3	UBiquitin-specific Protease	1.66886	7.8975e-11	0.884712	0.0102075	288	337	684	638	36	65
YER152C			-0.514288	0.237239	0.331802	0.600085	81	159	786	1404	18	37
YER154W	OXA1	cytochrome OXidase Activity	0.590323	0.104073	-0.208497	0.704845	136	208	577	916	37	81
YER155C	BEM2	Bud EMergence	0.100572	0.85291	-0.789877	0.118961	459	601	3272	3313	241	247
YER156C	MYG1		-0.435302	0.320729	-0.00381017	0.995592	130	308	2298	1451	48	71
YER157W	COG3	Conserved Oligomeric Golgi complex	0.303503	0.302234	-0.048598	0.929732	74	129	512	557	18	44
YER159C	BUR6	Bypass UAS Requirement	-0.324263	0.273562	0.926418	0.055764	67	93	648	674	8	17
YER161C	SPT2	SuPpressor of Ty's	-0.164304	0.625118	0.638504	0.146288	100	143	1029	771	16	30
YER163C	GCG1	Gamma-glutamyl Cyclotransferase acting on Glutathione	-0.319685	0.521267	-0.0208106	0.978959	57	103	470	816	10	40
YER164W	CHD1	Chromatin organization modifier, Helicase, and DNA-binding domains	0.899184	0.0145028	-0.0464168	0.941727	184	298	957	733	64	70
YER165W	PAB1	Poly(A) Binding protein	1.48598	2.28248e-07	-0.061858	0.897651	1312	2026	4302	3520	369	624
YER166W	DNF1	Drs2 Neo1 Family	-0.178791	0.667494	-0.667712	0.116354	210	253	1666	1846	92	114
YER167W	BCK2	Bypass of C Kinase	1.5646	1.01281e-10	0.521047	0.199896	96	147	271	268	16	34
YER169W	RPH1	Regulator of PHR1	0.725488	0.00911519	-0.334832	0.431997	86	122	391	438	30	46
YER171W	RAD3	RADiation sensitive	0.141329	0.663387	0.204953	0.676518	89	150	654	756	22	38
YER172C	BRR2	Bad Response to Refrigeration	0.229407	0.656538	-0.512386	0.366211	183	254	1329	1142	87	76
YER176W	ECM32	ExtraCellular Mutant	0.405111	0.236193	0.108685	0.847029	144	210	883	878	43	48
YER177W	BMH1	Brain Modulosignalin Homolog	-0.10697	0.835374	0.572135	0.257917	1590	1932	11138	14276	178	592
YER178W	PDA1	Pyruvate Dehydrogenase Alpha	-0.53528	0.203911	-0.745078	0.107191	488	952	5588	7740	189	543
YFL002C	SPB4	Suppressor of PAB1	0.457163	0.188403	0.0413731	0.945519	95	178	765	522	29	46
YFL004W	VTC2	Vacuolar Transporter Chaperone	0.233714	0.488667	-0.107775	0.818355	438	582	2575	3182	98	238
YFL005W	SEC4	SECretory	-0.0225746	0.957944	0.416994	0.346247	257	365	1965	2204	32	115
YFL007W	BLM10	BLeoMycin resistance	0.230059	0.693784	-0.52199	0.410824	317	418	2134	2039	151	119
YFL008W	SMC1	Stability of MiniChromosomes	0.381037	0.286255	-0.192144	0.724257	104	137	704	528	35	43
YFL009W	CDC4	Cell Division Cycle	-0.148781	0.667494	-0.0967946	0.869055	57	103	534	616	16	34
YFL010C	WWM1	WW domain containing protein interacting with Metacaspase	0.579339	0.179237	0.307874	0.607694	140	285	780	1033	20	87
YFL013C	IES1	Ino Eighty Subunit	0.272856	0.457073	-0.00442503	0.995155	69	94	519	376	12	38
YFL016C	MDJ1	Mitochondrial DnaJ	-0.543561	0.0922223	-0.249337	0.590796	180	209	1682	2122	42	100
YFL018C	LPD1	LiPoamide Dehydrogenase	-1.13156	0.0155361	-0.7253	0.197237	271	386	3537	5929	73	280
YFL022C	FRS2	phenylalanyl (F)-tRNA Synthetase	0.577416	0.0215231	0.0888431	0.827056	372	597	2311	1936	85	184
YFL023W	BUD27	BUD site selection	0.686174	0.118708	-0.117591	0.874298	60	108	437	242	23	27
YFL024C	EPL1	Enhancer of Polycomb Like	-0.375266	0.178724	-0.32051	0.436728	91	124	941	904	31	47
YFL026W	STE2	STErile	-0.220575	0.423303	-0.752321	0.00705093	357	583	3568	3573	149	317
YFL031C-A			-0.381477	0.293734	-0.253666	0.656128	51	97	540	703	20	30
YFL031W	HAC1	Homologous to Atf/Creb1	1.55453	4.42246e-05	-0.256833	0.638748	1046	2183	3808	3195	287	890
YFL033C	RIM15	Regulator of IME2	0.544587	0.0403294	-0.595264	0.0742796	133	202	830	680	53	94
YFL034W	MIL1	Medium adaptin-Interacting Ligand	0.0403919	0.913052	-0.272059	0.560429	73	115	539	656	24	42
YFL036W	RPO41	RNA POlymerase	-0.383184	0.226556	-1.22477	0.000240384	120	191	1145	1501	72	140
YFL037W	TUB2	TUBulin	0.378372	0.289931	-0.514597	0.200374	367	681	2799	2399	115	342
YFL038C	YPT1	Yeast Protein Two	-0.423526	0.230342	0.294824	0.521113	330	521	3337	4113	52	163
YFL039C	ACT1	ACTin	-1.21043	0.00630326	-1.72391	0.000232754	1106	2116	21954	25801	707	2670
YFL041W	FET5	FErrous Transport	0.523847	0.112435	-0.156165	0.774234	106	134	522	589	18	66
YFL042C	LAM5	Lipid transfer protein Anchored at Membrane contact site	-0.211516	0.753172	0.126657	0.892763	128	151	652	1506	14	72
YFL044C	OTU1	Ovarian TUmor	0.773004	0.0240026	0.190465	0.74873	80	118	309	451	15	37
YFL045C	SEC53	SECretory	0.418101	0.243534	0.914221	0.0161287	656	1356	5404	4208	97	211
YFL046W	FMP32	Found in Mitochondrial Proteome	-0.0182955	0.966436	1.12356	0.0291241	73	102	507	661	7	17
YFL047W	RGD2	RhoGAP domain	1.18859	1.01304e-05	0.980203	0.0128019	148	191	449	539	18	33
YFL048C	EMP47		-0.360979	0.256243	-0.717544	0.0639269	63	130	868	727	27	66
YFR001W	LOC1	LOCalization of mRNA	-0.305029	0.515294	1.61207	0.00370313	124	171	1550	875	14	13
YFR002W	NIC96	Nucleoporin-Interacting Component of 96 kDa	-0.704637	0.0540004	-0.875029	0.0441314	100	119	1391	1007	50	64
YFR003C	YPI1	Yeast Phosphatase Inhibitor	-0.64835	0.0612166	0.804145	0.142187	55	102	704	885	5	22
YFR004W	RPN11	Regulatory Particle Non-ATPase	-1.34309	1.17711e-05	-0.223391	0.647521	155	197	3011	2944	29	101
YFR005C	SAD1	SnRNP Assembly Defective	-0.724517	0.0125329	-0.300566	0.529738	67	86	935	746	19	37
YFR006W			-1.46169	7.97712e-07	-1.12408	0.00169645	102	165	2067	2724	51	123
YFR009W	GCN20	General Control Nonderepressible	-0.0237491	0.941075	-0.250661	0.469978	257	346	1996	2069	68	147
YFR010W	UBP6	UBiquitin-specific Protease	-0.9611	0.00100252	-0.6418	0.0806112	174	232	2372	2867	53	142
YFR013W	IOC3	Iswi One Complex	-0.0700585	0.820822	-0.22271	0.600207	99	132	798	808	24	57
YFR015C	GSY1	Glycogen SYnthase	-2.43858	1.99008e-08	-2.05108	1.80518e-05	223	275	6754	11251	160	504
YFR016C	AIP5	Actin Interacting Protein	0.0458131	0.930126	0.291257	0.617595	258	223	1554	1672	50	65
YFR018C			-0.560622	0.190894	-0.432591	0.479103	52	68	583	592	25	19
YFR019W	FAB1	Forms Aploid and Binucleate cells	0.452847	0.119885	-0.399248	0.291189	162	242	937	1002	62	89
YFR021W	ATG18	AuTophaGy related	-0.366516	0.376036	-0.0137148	0.984766	66	106	604	841	10	44
YFR024C-A	LSB3	Las Seventeen Binding protein	-0.0899367	0.817275	-0.42214	0.314896	201	286	1552	1865	49	155
YFR025C	HIS2	HIStidine requiring	-0.253786	0.4854	-0.0696956	0.910785	67	127	644	846	17	43
YFR028C	CDC14	Cell Division Cycle	1.86846	2.67091e-07	0.660478	0.199896	118	201	359	211	25	31
YFR029W	PTR3	Peptide TRansport	0.617441	0.126908	1.45084	0.0239908	54	80	243	330	2	13
YFR030W	MET10	METhionine requiring	-0.563765	0.0711426	-1.40529	7.97049e-05	54	91	626	769	32	83
YFR031C	SMC2	Structural Maintenance of Chromosomes	0.316965	0.466581	0.59444	0.287327	114	124	630	661	24	20
YFR031C-A	RPL2A	Ribosomal Protein of the Large subunit	-0.24855	0.653571	0.356295	0.573621	646	1449	10030	5769	181	255
YFR032C-A	RPL29	Ribosomal Protein of the Large subunit	-2.45132	3.95059e-05	-0.295771	0.747868	103	271	7818	4988	66	41
YFR033C	QCR6	ubiQuinol-cytochrome C oxidoReductase	-0.052893	0.873178	0.469266	0.224149	166	213	1248	1367	24	59
YFR034C	PHO4	PHOsphate metabolism	1.26294	1.65353e-05	0.0913741	0.883293	55	93	199	203	16	24
YFR037C	RSC8	Remodel the Structure of Chromatin	-1.35695	7.14407e-06	-0.753393	0.0650925	68	110	1758	1230	29	59
YFR038W	IRC5	Increased Recombination Centers	0.670175	0.0251694	0.489072	0.270731	137	143	592	599	19	42
YFR040W	SAP155	Sit4 Associated Protein	0.0355672	0.923601	-0.12916	0.78083	248	284	1685	1808	53	126
YFR044C	DUG1	Deficient in Utilization of Glutathione	-1.46243	0.000703698	-1.63897	0.000529837	247	405	5032	6645	134	520
YFR047C	BNA6	Biosynthesis of Nicotinic Acid	-1.7382	0.0152402	-0.531056	0.588906	117	215	1650	5420	21	141
YFR050C	PRE4	PRoteinase yscE	0.00543126	0.986305	0.693012	0.0295723	212	310	1736	1689	30	66
YFR051C	RET2	RETrieval from ER	0.527573	0.0373007	-0.388991	0.232932	219	384	1394	1319	69	165
YFR052W	RPN12	Regulatory Particle Non-ATPase	-1.73816	1.49575e-11	-0.864619	0.0145861	63	115	2051	1805	32	62
YFR053C	HXK1	HeXoKinase	-3.86725	5.67686e-07	-3.68118	9.80542e-06	206	342	14321	37300	245	2260
YFR055W	IRC7	Increased Recombination Centers	0.1	0.83344	0.0384967	0.957903	73	102	688	396	20	29
YGL001C	ERG26	ERGosterol biosynthesis	-1.25526	0.000586762	-0.682237	0.158179	66	135	1315	1752	22	76
YGL003C	CDH1	CDC20 Homolog	-0.566661	0.201748	-0.565713	0.326266	61	92	588	895	13	59
YGL004C	RPN14	Regulatory Particle Non-ATPase	-0.441575	0.367114	0.0574837	0.945519	58	61	517	575	4	34
YGL006W	PMC1	Plasma Membrane Calcium	-0.984608	0.000734806	-0.67505	0.0639269	169	219	2241	2858	58	129
YGL008C	PMA1	Plasma Membrane ATPase	1.41026	6.85687e-06	-1.74387	1.19564e-07	2908	3800	8933	7906	2543	3824
YGL009C	LEU1	LEUcine biosynthesis	0.90555	0.170385	0.0413466	0.968576	1042	1561	6639	2565	340	308
YGL011C	SCL1	Suppressor of Crl3 ts Lethality	-0.30859	0.439782	0.371719	0.449711	259	422	2756	2743	33	134
YGL012W	ERG4	ERGosterol biosynthesis	-0.691692	0.0375375	-0.648821	0.103301	211	307	2249	3247	83	154
YGL013C	PDR1	Pleiotropic Drug Resistance	0.716844	0.0347319	-0.33066	0.497415	119	144	603	470	42	52
YGL014W	PUF4	PUmilio-homology domain Family	1.76613	3.05827e-08	0.426073	0.344578	258	420	687	614	64	73
YGL016W	KAP122	KAryoPherin	1.50217	2.16582e-06	-0.24678	0.615886	147	184	449	333	48	64
YGL019W	CKB1	Casein Kinase Beta subunit	-0.236402	0.42328	0.463551	0.229405	146	244	1404	1585	24	60
YGL021W	ALK1		0.81071	0.00730462	0.458005	0.308985	132	170	518	626	16	52
YGL022W	STT3	STaurosporine and Temperature sensitive	0.501545	0.058945	-0.249852	0.482737	420	597	2357	2387	130	219
YGL023C	PIB2	PtdIns(3)p-Binding	1.68133	8.17428e-10	0.752221	0.0599378	158	198	385	356	27	34
YGL025C	PGD1	PolyGlutamine Domain	0.106296	0.74645	0.25728	0.617595	64	93	481	479	12	27
YGL026C	TRP5	TRyPtophan	-0.680214	0.13303	-1.29918	0.00591996	329	561	3475	5740	168	511
YGL027C	CWH41	Calcofluor White Hypersensitive	0.0973069	0.771171	-0.357803	0.344112	207	253	1359	1515	63	111
YGL028C	SCW11	Soluble Cell Wall protein	0.419475	0.247503	-0.602374	0.158068	125	212	788	849	64	75
YGL030W	RPL30	Ribosomal Protein of the Large subunit	-3.51949	1.87117e-15	-1.66978	0.00113639	192	469	27716	19994	244	299
YGL031C	RPL24A	Ribosomal Protein of the Large subunit	-1.22333	0.0193271	0.366524	0.607694	724	1394	20114	11732	209	210
YGL035C	MIG1	Multicopy Inhibitor of GAL gene expression	-0.400125	0.253062	-1.40844	0.000102768	89	152	950	1115	47	150
YGL036W			0.456967	0.143274	0.152228	0.763319	146	197	715	938	32	59
YGL037C	PNC1	Pyrazinamidase and NiCotinamidase	-2.31391	1.20351e-06	-1.08654	0.054601	288	433	9930	13560	91	417
YGL038C	OCH1	Outer CHain elongation	-1.17491	0.000164654	-1.20315	0.00144825	73	114	1279	1483	31	102
YGL039W			0.637685	0.0488688	0.528006	0.273281	78	166	476	526	12	38
YGL040C	HEM2	HEMe biosynthesis	-1.06041	0.000421109	-0.71255	0.0652259	110	147	1812	1744	30	102
YGL043W	DST1	DNA Strand Transfer	1.64649	1.19904e-09	1.68167	6.30255e-05	137	233	433	337	14	19
YGL044C	RNA15	poly(A) mRNA metabolism	0.630419	0.0385598	1.07667	0.0251549	75	122	378	452	11	16
YGL045W	RIM8	Regulator of IME2	-0.278903	0.651453	0.378853	0.647529	58	83	364	758	5	30
YGL048C	RPT6	Regulatory Particle Triple-A protein, or Regulatory Particle Triphosphatase	-1.3619	2.17215e-06	-0.54121	0.146775	213	332	4135	5022	66	175
YGL049C	TIF4632	Translation Initiation Factor	0.0123843	0.97602	-0.126749	0.786657	285	326	1897	2180	66	136
YGL050W	TYW3	Trna-YW synthesizing protein	1.09577	0.000298163	1.63886	0.000575508	117	157	484	368	5	22
YGL054C	ERV14	ER Vesicle	-1.7324	2.5318e-09	0.290129	0.58924	73	109	2270	1714	11	34
YGL055W	OLE1	OLEic acid requiring	-0.808133	0.192352	-1.58263	0.0129314	753	1350	8574	15081	348	1740
YGL056C	SDS23	homolog of S. pombe SDS23	-0.369956	0.248207	-0.729552	0.0639269	73	99	653	815	25	61
YGL058W	RAD6	RADiation sensitive	0.229457	0.535894	0.338026	0.549566	66	79	461	366	9	26
YGL059W	PKP2	Protein Kinase of PDH	-1.28144	0.000211463	-0.699832	0.146847	52	79	832	1251	20	43
YGL062W	PYC1	PYruvate Carboxylase	-0.756955	0.202258	-1.22132	0.0542372	205	291	1592	3906	78	299
YGL066W	SGF73	SaGa associated Factor, 73 kDa	-0.26012	0.445316	-0.204361	0.703323	78	97	738	659	26	32
YGL067W	NPY1	NADH PYrophosphatase	0.0735546	0.855645	0.336413	0.539917	73	97	567	505	7	35
YGL070C	RPB9	RNA Polymerase B	-0.0804687	0.843617	1.31853	0.0212144	64	74	515	462	3	14
YGL071W	AFT1	Activator of Ferrous Transport	1.47541	0.000447276	0.305009	0.643733	113	142	324	289	32	23
YGL073W	HSF1	Heat Shock transcription Factor	0.166102	0.560307	0.834473	0.031171	104	162	765	788	14	30
YGL076C	RPL7A	Ribosomal Protein of the Large subunit	-0.251238	0.710288	0.595155	0.416066	665	1292	9685	5309	174	147
YGL077C	HNM1	Hyper-resistance to Nitrogen Mustard	-0.734596	0.00951196	-1.02237	0.00282803	88	126	1222	1127	51	73
YGL078C	DBP3	Dead Box Protein	0.69726	0.22601	0.83037	0.213179	304	413	2056	899	56	50
YGL080W	MPC1	Mitochondrial Pyruvate Carrier	-1.37112	6.22115e-08	1.34521	0.00847883	62	94	1382	1269	7	11
YGL082W			-0.419989	0.273247	-0.237625	0.667259	114	183	1163	1428	22	88
YGL083W	SCY1		-0.0465323	0.919136	0.29799	0.604771	78	132	580	827	21	27
YGL084C	GUP1	Glycerol UPtake	-0.312774	0.355425	-0.45384	0.308937	83	101	671	851	26	49
YGL086W	MAD1	Mitotic Arrest-Deficient	0.128066	0.690254	0.416373	0.351664	94	126	691	643	20	28
YGL087C	MMS2	Methyl MethaneSulfonate sensitivity	-1.05499	0.00529255	-0.156297	0.81755	53	99	807	1226	12	39
YGL092W	NUP145	NUclear Pore	0.746345	0.0120435	0.13104	0.78439	277	387	1451	1172	71	101
YGL093W	SPC105	Spindle Pole Component	0.62029	0.0263247	0.299148	0.52298	95	124	457	488	21	31
YGL094C	PAN2	Poly(A)-binding protein-dependent poly(A) riboNuclease	1.52512	1.35449e-05	0.0845371	0.896423	85	172	310	263	32	33
YGL095C	VPS45	Vacuolar Protein Sorting	0.0282964	0.946916	-0.12409	0.820272	140	171	907	1129	26	80
YGL097W	SRM1	Suppressor of Receptor Mutations	0.808991	0.0144851	0.428766	0.36678	130	251	823	579	32	47
YGL099W	LSG1	Large-Subunit Gtpase	1.41095	0.00430287	0.886468	0.155015	218	279	844	411	38	34
YGL100W	SEH1	SEc13 Homolog	0.614568	0.0677572	0.947703	0.0326726	142	199	640	829	11	44
YGL105W	ARC1	Aminoacyl-tRNA synthetase Cofactor	0.320639	0.302234	0.409535	0.25733	676	1068	4768	4369	109	291
YGL106W	MLC1	Myosin Light Chain	-0.798028	0.0107281	0.177565	0.72681	147	289	2347	2515	28	88
YGL107C	RMD9	Required for Meiotic nuclear Division	-0.235243	0.53024	-0.688029	0.121471	52	86	464	594	17	50
YGL110C	CUE3	Coupling of Ubiquitin conjugation to ER degradation	-0.95838	0.00198636	-0.177461	0.767272	60	61	804	780	15	26
YGL111W	NSA1	Nop Seven Associated	0.784241	0.0258203	1.4126	0.00222589	152	248	948	573	17	26
YGL112C	TAF6	TATA binding protein-Associated Factor	-0.113135	0.792674	-0.339249	0.497415	139	191	1160	1203	26	108
YGL114W			-0.534718	0.0862451	-0.715284	0.0826923	58	86	610	759	25	44
YGL115W	SNF4	Sucrose NonFermenting	-0.10157	0.805302	0.0874699	0.891842	74	142	823	673	12	50
YGL120C	PRP43	Pre-mRNA Processing	0.297825	0.673062	-0.211089	0.81755	206	308	1971	798	85	65
YGL122C	NAB2	Nuclear polyAdenylated RNA-Binding	-0.574364	0.0220318	-0.287958	0.422698	185	267	2204	2232	47	120
YGL123W	RPS2	Ribosomal Protein of the Small subunit	-0.766479	0.109813	-0.232476	0.729447	842	1846	18367	10715	346	499
YGL124C	MON1	MONensin sensitivity	-0.16423	0.692886	-0.00803716	0.992638	56	61	392	487	10	26
YGL125W	MET13	METhionine requiring	-0.250938	0.435478	-0.922985	0.0136114	57	81	499	582	24	54
YGL126W	SCS3	Suppressor of Choline Sensitivity	-0.440003	0.26755	-0.160322	0.802962	52	140	738	896	21	39
YGL129C	RSM23	Ribosomal Small subunit of Mitochondria	-0.123352	0.708368	-0.285781	0.507234	99	143	784	950	27	61
YGL130W	CEG1	Capping Enzyme Guanylyltransferase	-0.512815	0.116103	-0.00633275	0.993274	56	98	762	668	9	38
YGL131C	SNT2		0.708307	0.011893	-0.150484	0.773316	65	116	343	376	18	41
YGL133W	ITC1	Imitation switch Two Complex	0.145807	0.74827	-0.24794	0.676465	93	137	621	745	38	36
YGL134W	PCL10	Pho85 CycLin	0.0669912	0.855953	0.313717	0.562949	52	97	441	480	11	24
YGL135W	RPL1B	Ribosomal Protein of the Large subunit	-0.543586	0.363718	0.367621	0.628728	326	615	6103	2767	94	93
YGL136C	MRM2	Mitochondrial rRNA Methyl transferase	-0.291003	0.562604	0.0355663	0.968552	52	57	358	537	6	28
YGL137W	SEC27	SECretory	0.3137	0.375424	-0.29181	0.499182	441	639	2735	2990	154	215
YGL139W	FLC3	FLavin Carrier	0.894581	0.0152867	-0.419626	0.425293	72	121	404	274	33	38
YGL140C			0.832638	0.00119924	-0.368071	0.306259	177	228	746	767	57	96
YGL141W	HUL5	Hect Ubiquitin Ligase	0.530979	0.0444888	-0.528194	0.139298	100	128	515	533	30	69
YGL143C	MRF1	Mitochondrial peptide chain Release Factor	-0.536611	0.346433	-0.885422	0.176481	51	75	424	773	11	66
YGL145W	TIP20	SEC20 (Twenty) Interacting Protein	0.409401	0.186473	0.141657	0.798187	77	120	554	420	19	33
YGL147C	RPL9A	Ribosomal Protein of the Large subunit	-1.06601	0.136139	-0.244117	0.814315	487	1118	15370	5974	258	196
YGL148W	ARO2	AROmatic amino acid requiring	0.0661956	0.874558	-0.180225	0.719996	372	667	3313	3101	86	278
YGL150C	INO80	INOsitol requiring	0.657121	0.0612166	-0.433229	0.331631	273	336	1202	1381	101	130
YGL151W	NUT1	Negative regulation of URS Two	0.339902	0.238632	0.178989	0.699353	145	191	919	845	35	51
YGL155W	CDC43	Cell Division Cycle	0.0268021	0.940405	0.748726	0.103104	68	114	606	560	9	23
YGL157W	ARI1	Aldehyde Reductase Intermediate, subclass of SDR	0.624552	0.0821355	0.811442	0.0832303	121	243	928	590	21	38
YGL160W	AIM14	Altered Inheritance rate of Mitochondria	-0.155658	0.693801	0.122425	0.85253	67	84	480	637	12	30
YGL161C	YIP5	Ypt-Interacting Protein	-0.205961	0.631734	0.471294	0.375885	125	164	883	1326	15	50
YGL164C	YRB30	Yeast Ran Binder	-0.81177	0.0118777	0.534848	0.35047	61	63	708	757	8	18
YGL167C	PMR1	Plasma Membrane ATPase Related	0.777443	0.00235584	-0.355025	0.300338	289	360	1322	1210	76	177
YGL169W	SUA5	Suppressor of Upstream AUG	-0.0413045	0.938888	0.621856	0.333765	59	81	619	339	9	18
YGL171W	ROK1	Rescuer Of Kem1	-0.505096	0.454802	0.230239	0.81718	62	108	1115	460	23	13
YGL172W	NUP49	NUclear Pore	0.560243	0.0304587	0.183441	0.681011	117	205	682	735	29	53
YGL173C	XRN1	eXoRiboNuclease	0.242543	0.608864	-0.343028	0.525839	712	820	3999	4728	241	301
YGL178W	MPT5	Multicopy suppressor of Pop Two	1.56915	1.93597e-06	0.398515	0.423234	156	180	452	312	31	43
YGL180W	ATG1	AuTophaGy related	0.566585	0.0687027	-0.22887	0.677859	56	74	317	265	16	29
YGL181W	GTS1	Glycine Threonine Serine repeat protein	-0.288235	0.376604	-0.0581878	0.91827	94	152	853	1105	25	50
YGL186C	TPN1	Transport of PyridoxiNe	-1.92962	2.37243e-07	-1.43401	0.00134353	59	108	1535	2561	43	88
YGL189C	RPS26A	Ribosomal Protein of the Small subunit	-0.266607	0.671687	0.601909	0.368697	1136	3116	19218	12616	329	376
YGL190C	CDC55	Cell Division Cycle	-0.156969	0.717453	-0.175647	0.76819	107	170	856	1158	20	78
YGL195W	GCN1	General Control Nonderepressible	0.395804	0.646719	-1.17121	0.171703	908	1021	5507	4436	713	313
YGL196W	DSD1		-0.94528	0.0607196	-0.559649	0.403427	66	120	876	1428	13	76
YGL197W	MDS3	Mck1 Dosage Suppressor	1.03852	1.29823e-05	-0.276088	0.446182	155	239	676	583	43	99
YGL200C	EMP24	EndoMembrane Protein	-0.717048	0.015859	-0.271491	0.517681	213	353	3039	3020	51	159
YGL201C	MCM6	MiniChromosome Maintenance	1.02764	0.00108783	0.0321244	0.957797	113	175	533	395	35	44
YGL202W	ARO8	AROmatic amino acid requiring	-0.462085	0.186106	-0.398096	0.343937	560	902	5806	7310	162	424
YGL203C	KEX1	Killer EXpression defective	0.939457	4.36715e-05	0.776591	0.0191437	185	267	763	790	26	52
YGL206C	CHC1	Clathrin Heavy Chain	0.711826	0.16565	-1.44713	0.00598142	618	690	2749	2660	485	466
YGL207W	SPT16	SuPpressor of Ty	0.280932	0.380037	0.34131	0.381381	446	574	2658	2936	90	143
YGL209W	MIG2	Multicopy Inhibitor of GAL gene expression	0.529796	0.176667	0.204135	0.748617	82	109	501	379	24	22
YGL210W	YPT32	Yeast Protein Two	0.185447	0.648917	1.09106	0.0466444	51	117	494	448	10	12
YGL211W	NCS6	Needs Cla4 to Survive	0.455676	0.171889	1.46758	0.00390298	88	118	544	453	3	20
YGL215W	CLG1	Cyclin-Like Gene	1.93578	9.91914e-11	0.839825	0.0253027	426	716	1177	770	60	127
YGL216W	KIP3	KInesin related Protein	0.730351	0.00488952	0.582159	0.176481	81	126	418	400	12	29
YGL219C	MDM34	Mitochondrial Distribution and Morphology	-0.890789	0.0250938	-0.0738315	0.922879	61	77	635	1062	13	31
YGL220W	BOL2	BolA-like protein	-1.55048	2.21489e-06	0.705382	0.244752	51	59	945	1204	8	12
YGL221C	NIF3	Ngg1p-Interacting Factor	0.731213	0.0142663	1.65508	8.50818e-06	296	447	1402	1535	15	58
YGL222C	EDC1	Enhancer of mRNA DeCapping	-0.548497	0.092327	-0.0234481	0.971846	56	89	609	776	12	32
YGL223C	COG1	Conserved Oligomeric Golgi complex	-0.921904	0.0029409	0.00191234	0.997179	51	63	723	713	7	28
YGL224C	SDT1	Suppressor of Disruption of TFIIS	-0.195011	0.595811	-0.110667	0.858996	51	104	641	503	14	35
YGL225W	VRG4	Vandate Resistance Glycosylation	-0.562564	0.104152	-0.861954	0.0285555	129	217	2010	1326	68	110
YGL227W	VID30	Vacuolar Import and Degradation	-1.69362	2.67091e-07	-1.15258	0.00646517	52	68	1072	1495	23	58
YGL228W	SHE10	Sensitivity to High Expression	-0.567941	0.0301326	-0.257875	0.518407	129	180	1437	1587	33	78
YGL233W	SEC15	SECretory	-0.223025	0.54888	-0.680785	0.0992958	104	123	806	966	28	86
YGL234W	ADE57	ADEnine requiring	-0.0980244	0.793137	-0.89182	0.00773706	749	1248	6542	7345	316	804
YGL237C	HAP2	Heme Activator Protein	-0.158225	0.696496	0.47752	0.419107	55	75	467	492	4	25
YGL238W	CSE1	Chromosome SEgregation	-0.327809	0.298545	-0.701414	0.048503	120	248	1575	1384	61	108
YGL241W	KAP114	KAryoPherin	-0.219125	0.536653	0.104463	0.869978	65	72	569	501	14	24
YGL242C			1.28979	0.000261166	1.31772	0.0160282	75	117	246	268	2	22
YGL244W	RTF1	Restores TBP Function	-0.431991	0.351492	0.182685	0.787689	168	199	1661	1666	47	40
YGL245W	GUS1	GlUtamyl-tRNA Synthetase	-0.58399	0.129449	-0.946662	0.0204448	763	1118	8217	10319	284	856
YGL246C	RAI1	Rat1p Interacting Protein	-0.322042	0.454811	0.913179	0.12085	62	99	814	507	12	12
YGL248W	PDE1	PhosphoDiEsterase	-1.17449	0.0399194	-0.650861	0.381381	75	136	952	2103	17	91
YGL252C	RTG2	ReTroGrade regulation	0.106796	0.771493	0.643015	0.118102	189	235	1258	1371	34	44
YGL253W	HXK2	HeXoKinase	-0.543693	0.321481	-0.845376	0.152775	1077	1676	18549	7911	520	889
YGL256W	ADH4	Alcohol DeHydrogenase	-0.786371	0.00728396	-0.399791	0.374692	61	113	1015	930	16	53
YGL257C	MNT2	MaNnosylTransferase	-0.479222	0.0651358	-0.355191	0.384631	72	106	820	812	23	44
YGR001C	EFM5	Elongation Factor Methyltransferase	-0.252018	0.494653	0.259556	0.634825	69	161	942	800	15	41
YGR005C	TFG2	Transcription Factor G	-0.814023	0.00170497	0.387305	0.402681	76	117	1073	1151	12	32
YGR007W	ECT1	Ethanolamine-phosphate CytidylylTransferase	-0.496622	0.0978445	0.0306294	0.956341	124	194	1297	1635	27	66
YGR008C	STF2	STabilizing Factor	-3.92749	4.42609e-07	-2.12118	0.0177861	112	124	7059	17088	33	350
YGR009C	SEC9	SECretory	-0.945569	0.00107295	-0.556414	0.158685	112	125	1463	1604	37	67
YGR013W	SNU71	Small NUclear ribonucleoprotein associated	-0.304647	0.296954	0.377705	0.430355	77	98	743	693	14	26
YGR014W	MSB2	Multicopy Suppression of a Budding defect	2.03377	1.01304e-05	-0.168163	0.818355	305	475	619	628	124	97
YGR017W			0.260538	0.335938	0.864235	0.0220138	111	193	847	803	15	34
YGR019W	UGA1	Utilization of GAba	-2.44783	2.02449e-05	-1.79083	0.0063691	72	87	1809	3970	29	160
YGR020C	VMA7	Vacuolar Membrane Atpase	-0.636355	0.106476	0.0556868	0.93155	212	395	3080	2996	36	148
YGR023W	MTL1	Mid-Two Like	0.227716	0.690365	-0.48517	0.482873	55	65	254	430	9	46
YGR026W			-1.7275	2.36151e-08	-1.09437	0.00451615	84	119	2140	2294	30	106
YGR027C	RPS25A	Ribosomal Protein of the Small subunit	-0.36723	0.540675	0.123212	0.881211	1126	1884	16159	9197	171	731
YGR032W	GSC2	Glucan Synthase of Cerevisiae	-1.65721	0.00166866	-2.3373	2.89441e-05	163	254	2499	6050	168	487
YGR033C	TIM21	Translocase of the Inner Mitochondrial membrane	-0.0570842	0.880834	0.252987	0.616207	97	151	929	764	13	51
YGR034W	RPL26B	Ribosomal Protein of the Large subunit	-1.4842	0.00173035	-0.124785	0.869978	454	859	15314	8398	170	209
YGR037C	ACB1	Acyl-CoA-Binding	-1.3038	1.87272e-06	0.182183	0.699546	165	256	3069	3729	40	67
YGR041W	BUD9	BUD site selection	0.592733	0.0491979	0.555015	0.271794	59	99	333	350	8	24
YGR044C	RME1	Regulator of MEiosis	-0.515779	0.424227	-0.497573	0.524104	123	250	1225	2163	23	152
YGR046W	TAM41	Translocator Assembly and Maintenance	-0.298762	0.387116	0.0540914	0.93255	67	93	585	713	11	36
YGR047C	TFC4	Transcription Factor class C	0.113854	0.766189	-0.076541	0.905033	64	71	439	398	17	25
YGR054W			1.88499	3.04877e-13	0.586115	0.0929062	327	480	822	620	57	99
YGR055W	MUP1	Methionine UPtake	-1.84576	2.06746e-15	-1.77232	2.48669e-11	100	166	3204	3035	86	181
YGR056W	RSC1	Remodel the Structure of Chromatin	0.0648863	0.836241	-0.0238465	0.963888	100	155	833	766	29	46
YGR060W	ERG25	ERGosterol biosynthesis	1.09511	7.22405e-05	0.175203	0.688028	287	518	1391	1049	69	137
YGR061C	ADE6	ADEnine requiring	-0.0277669	0.951604	-1.36084	0.000211467	843	1159	6073	7433	575	881
YGR070W	ROM1	RhO1 Multicopy suppressor	-1.10472	0.00800932	-1.24344	0.0107299	62	84	823	1250	22	89
YGR071C	ENV11	late ENdosome and Vacuole interface function	0.516886	0.130748	0.257478	0.668752	66	77	324	344	8	29
YGR077C	PEX8	PEroXin	-0.406965	0.207001	-0.729305	0.0751031	52	96	638	634	17	57
YGR078C	PAC10	Perish in the Absence of Cin8p	0.976826	0.000962447	1.02888	0.0212461	84	175	450	394	14	22
YGR080W	TWF1	TWinFilin	-0.897599	0.0661248	-0.444778	0.507234	71	139	942	1558	15	76
YGR081C	SLX9		0.293426	0.574973	1.13348	0.0815401	76	93	630	298	8	15
YGR082W	TOM20	Translocase of the Outer Mitochondrial membrane	-1.14281	0.000253483	-0.225104	0.678711	60	134	1436	1300	26	37
YGR083C	GCD2	General Control Derepressed	0.741425	0.0560289	0.374132	0.477674	251	353	1524	876	54	78
YGR084C	MRP13	Mitochondrial Ribosomal Protein	0.0756577	0.850182	0.00321061	0.995631	58	95	411	535	14	31
YGR085C	RPL11B	Ribosomal Protein of the Large subunit	-0.305403	0.569221	0.450923	0.481493	166	295	2589	1120	36	59
YGR086C	PIL1	Phosphorylation Inhibited by Long chain bases	-1.3012	0.000785071	-1.07137	0.0142914	409	646	8231	8758	154	555
YGR089W	NNF2		-0.423955	0.396499	-0.62731	0.290464	83	109	983	734	44	34
YGR090W	UTP22	U Three Protein	1.63735	0.00473587	0.164672	0.860267	200	331	796	323	67	52
YGR094W	VAS1	VAlyl-tRNA Synthetase	-0.0937167	0.856823	-1.01398	0.0288196	797	1247	8094	6212	506	596
YGR095C	RRP46	Ribosomal RNA Processing	-0.44588	0.287018	-0.030796	0.968576	52	89	800	455	14	28
YGR097W	ASK10	Activator of SKn7	1.19628	0.000739763	0.343985	0.508882	187	242	677	572	46	47
YGR098C	ESP1	Extra Spindle Pole bodies	1.06513	0.000106088	0.0726238	0.896989	76	129	347	292	22	34
YGR099W	TEL2	TELomere maintenance	-0.0226305	0.955837	0.26531	0.643733	52	87	455	466	15	18
YGR100W	MDR1	Mac1-Dependent Regulator	-0.890655	0.0144084	-0.334722	0.544056	86	86	903	1256	20	47
YGR101W	PCP1	Processing of Cytochrome c Peroxidase	-0.284139	0.46884	0.335828	0.601337	51	62	399	516	8	19
YGR103W	NOP7	NucleOlar Protein	0.378772	0.803817	0.597968	0.740186	483	496	4130	1068	108	46
YGR106C	VOA1	V0 Assembly protein	-1.18227	5.66249e-06	-0.640212	0.0488948	220	356	4374	4161	74	198
YGR108W	CLB1	CycLin B	0.44471	0.145209	-0.481787	0.217487	104	185	768	611	32	89
YGR111W			-0.862671	0.0381969	-0.653452	0.22652	70	96	724	1265	20	61
YGR116W	SPT6	SuPpressor of Ty's	-0.367713	0.565354	-0.912532	0.163486	286	336	2709	2696	176	119
YGR118W	RPS23A	Ribosomal Protein of the Small subunit	-0.539789	0.163243	0.0225395	0.971655	409	683	6411	3955	113	192
YGR119C	NUP57	NUclear Pore	0.780726	0.00723343	0.917352	0.0159196	206	279	935	937	33	40
YGR121C	MEP1		-0.0249511	0.945438	0.217317	0.686857	64	95	518	545	15	25
YGR123C	PPT1	Protein Phosphatase T	1.2782	0.00440076	-0.19328	0.786052	129	204	636	268	39	71
YGR124W	ASN2	ASparagiNe requiring	-0.976091	0.000787119	-0.798811	0.0158847	553	805	9502	8128	254	422
YGR125W	VSB1	Vacuolar Storage of Basic amino acids	-0.551273	0.0758895	-0.789973	0.0378256	97	107	927	1081	36	70
YGR128C	UTP8	U Three Protein	1.12935	0.0164198	1.03322	0.0746085	205	274	960	503	33	30
YGR130C			-1.54954	6.18068e-07	-1.2743	0.000359978	175	277	3743	4889	91	242
YGR132C	PHB1	ProHiBitin	-0.313332	0.43257	0.221997	0.684177	259	325	2115	2725	36	124
YGR135W	PRE9	PRoteinase yscE	-1.34941	9.44716e-06	-0.169895	0.736202	148	274	3257	3672	35	109
YGR136W	LSB1	Las Seventeen Binding protein	0.7977	0.00958859	1.39791	0.00246395	122	145	585	446	12	18
YGR138C	TPO2	Transporter of POlyamines	2.92494	2.55335e-13	0.58897	0.303509	135	212	118	180	12	62
YGR140W	CBF2	Centromere-Binding Factor	0.491611	0.213257	0.710942	0.217232	67	89	431	307	14	13
YGR141W	VPS62	Vacuolar Protein Sorting	-0.0773206	0.890995	0.248107	0.740186	91	82	496	754	9	39
YGR142W	BTN2	BaTteN disease	0.22231	0.716357	1.71473	0.00420477	346	293	2639	1196	24	34
YGR143W	SKN1	Suppressor of Kre Null	-0.537492	0.139442	-1.02595	0.0109313	100	162	1021	1454	42	121
YGR145W	ENP2	Essential Nuclear Protein	0.460171	0.769375	1.08655	0.528281	201	243	1629	558	37	10
YGR146C	ECL1	Extends Chronological Lifespan	-0.0303946	0.946916	0.522322	0.34854	67	108	470	694	11	25
YGR147C	NAT2	N-terminal AcetylTransferase	-0.605192	0.0696822	0.263638	0.617595	92	167	1193	1353	13	53
YGR148C	RPL24B	Ribosomal Protein of the Large subunit	0.357616	0.54275	0.919717	0.123181	861	1808	9168	4160	152	231
YGR150C	CCM1	COB and COX1 mRNA maturation	0.0355721	0.922354	0.129189	0.817766	67	100	544	527	19	25
YGR155W	CYS4	CYStathionine beta-synthase	-1.23056	5.68618e-06	-1.31633	8.66818e-06	487	809	10823	8998	307	638
YGR156W	PTI1	PTa1p Interacting protein	0.642542	0.0349647	1.20654	0.0158098	78	99	414	341	7	16
YGR157W	CHO2	CHOline requiring	-0.11585	0.707843	-0.841831	0.00402008	317	434	2652	2739	142	250
YGR159C	NSR1		0.430681	0.560318	1.09622	0.153502	328	604	3387	1105	60	49
YGR161C	RTS3		-1.81798	1.38631e-08	-1.15122	0.00298062	94	170	2875	3142	41	140
YGR162W	TIF4631	Translation Initiation Factor	1.16315	0.0489147	0.0769747	0.935232	723	933	3238	1723	224	176
YGR163W	GTR2	GTp binding protein Resemblance	-0.166324	0.592981	0.570472	0.181166	97	134	818	894	12	35
YGR165W	MRPS35	Mitochondrial Ribosomal Protein, Small subunit	-0.918141	0.0012738	-0.295494	0.5356	64	98	933	1073	15	45
YGR166W	TRS65	TRapp Subunit	0.739618	0.0307477	0.49065	0.384631	56	96	348	246	9	23
YGR167W	CLC1	Clathrin Light Chain	0.792857	0.00626176	1.11064	0.00166197	344	495	1485	1706	29	91
YGR169C-A	LSO2	Late-annotated Small Open reading frame	-0.736231	0.0195378	0.851973	0.119073	58	75	832	641	7	15
YGR170W	PSD2	PhosphatidylSerine Decarboxylase	-0.382454	0.221217	-0.376407	0.36678	115	189	1129	1450	39	76
YGR172C	YIP1	Ypt-Interacting Protein	-1.171	0.000427442	-0.639	0.175673	56	78	887	1102	27	32
YGR173W	RBG2	RiBosome interacting Gtpase	0.0522821	0.904673	-0.223576	0.711262	55	80	515	345	17	29
YGR174C	CBP4	Cytochrome B mRNA Processing	-1.10472	0.0660462	0.48311	0.58038	65	106	674	1706	5	35
YGR175C	ERG1	ERGosterol biosynthesis	0.591489	0.0215271	-0.330155	0.323271	412	572	2056	2263	115	257
YGR178C	PBP1	Pab1p-Binding Protein	-0.135737	0.702441	-0.246789	0.556978	261	450	2261	2797	71	182
YGR180C	RNR4	RiboNucleotide Reductase	-0.740659	0.0223021	-0.439804	0.269037	680	1247	9664	11058	222	559
YGR184C	UBR1		0.10866	0.814963	-0.333896	0.518302	286	339	1712	2177	99	121
YGR185C	TYS1	TYrosyl-tRNA Synthetase	0.99956	0.00813238	0.63013	0.173528	480	760	2619	1455	82	149
YGR186W	TFG1	Transcription Factor G	-0.737584	0.00795952	0.119635	0.80022	203	288	2409	2987	44	90
YGR187C	HGH1	HmG1/2 Homolog	0.456013	0.400073	0.45102	0.55004	68	75	482	226	14	16
YGR189C	CRH1	Congo Red Hypersensitive	0.718611	0.0162164	0.0532988	0.91819	256	405	1477	1155	73	106
YGR191W	HIP1	HIstidine Permease	-0.546283	0.0841997	-0.580089	0.142142	121	184	1249	1667	48	84
YGR192C	TDH3	Triose-phosphate DeHydrogenase	-1.21374	2.41453e-05	-1.31652	1.8635e-05	7821	14964	160751	177857	4471	12804
YGR193C	PDX1	Pyruvate Dehydrogenase complex protein X	-0.0203379	0.956599	0.0164189	0.975201	142	218	1157	1236	26	83
YGR194C	XKS1	XyluloKinaSe	-1.74683	0.00099853	-1.31991	0.0346402	56	96	1145	2150	19	106
YGR198W	YPP1	Yeast Protective Protein	-0.14024	0.70351	-0.297495	0.503525	178	198	1346	1448	38	107
YGR200C	ELP2	ELongator Protein	0.653292	0.21848	0.610561	0.356691	202	240	1078	816	45	30
YGR202C	PCT1	Phosphocholine CytidylylTransferase	-1.3014	1.4057e-05	-0.791578	0.0404734	91	144	1882	1907	28	98
YGR204W	ADE3	ADEnine requiring	0.110884	0.817383	-1.04474	0.0154883	955	1442	5946	8585	397	1144
YGR208W	SER2	SERine requiring	0.45947	0.0971822	0.235089	0.634532	72	118	466	437	13	35
YGR209C	TRX2	ThioRedoXin	-2.79306	2.78144e-12	-1.08598	0.0285816	93	146	3744	7039	49	100
YGR210C			1.12554	6.46044e-07	0.863284	0.00749775	204	288	772	718	27	53
YGR211W	ZPR1	Zinc finger PRotein	1.1906	0.0220977	1.52217	0.0106208	352	439	1660	677	36	40
YGR214W	RPS0A	Ribosomal Protein of the Small subunit	0.162861	0.77124	0.547647	0.346906	1057	2132	11654	6611	247	336
YGR215W	RSM27	Ribosomal Small subunit of Mitochondria	-0.285904	0.39295	1.19443	0.0211389	65	98	588	715	7	14
YGR217W	CCH1	Calcium Channel Homolog	0.820255	0.0936289	-0.522251	0.428819	69	70	298	238	31	23
YGR218W	CRM1	Chromosome Region Maintenance	0.292867	0.396336	-0.26898	0.529282	364	455	2333	2141	116	165
YGR222W	PET54	PETite colonies	-0.716437	0.0421044	0.380353	0.53574	60	62	618	732	7	22
YGR223C	HSV2	Homologous with SVP1	-1.35564	0.00358334	-0.546661	0.414329	53	63	775	1206	8	48
YGR227W	DIE2	Derepression of ITR1 Expression	0.479187	0.267597	0.174929	0.81718	55	61	298	262	16	13
YGR229C	SMI1	Suppressor of MAR Inhibitor	0.0751	0.859338	-0.316228	0.515337	159	194	1297	952	33	106
YGR231C	PHB2	ProHiBitin	-0.59262	0.0970674	0.068966	0.906765	224	315	2113	3241	48	106
YGR233C	PHO81	PHOsphate metabolism	0.621378	0.141652	-0.208424	0.735934	179	271	1033	890	71	66
YGR234W	YHB1	Yeast flavoHemogloBin	-0.430269	0.444341	-0.144097	0.857371	478	784	7734	3417	161	220
YGR235C	MIC26	MItochondrial contact site and Cristae organizing system	-1.35117	7.53105e-05	-0.699731	0.138953	59	84	1021	1379	16	56
YGR237C			-0.751338	0.0123675	-0.531908	0.190842	101	124	1156	1368	27	73
YGR240C	PFK1	PhosphoFructoKinase	0.323027	0.365196	-0.843181	0.0179879	1476	1978	9757	8616	691	1072
YGR241C	YAP1802	Yeast Assembly Polypeptide	0.0289591	0.938722	0.302734	0.505112	113	173	835	1001	18	52
YGR244C	LSC2	Ligase of Succinyl-CoA	-1.06143	0.0952895	-0.670979	0.395238	223	415	2766	5748	49	291
YGR245C	SDA1	Severe Depolymerization of Actin	0.798804	0.574973	0.847636	0.615228	239	314	1540	594	53	16
YGR246C	BRF1	B-Related Factor	-0.0616277	0.863386	0.707528	0.114671	100	127	716	858	12	30
YGR247W	CPD1	Cyclic nucleotide PhosphoDiesterase	-0.683239	0.0692966	-0.192852	0.77513	51	61	523	675	8	32
YGR249W	MGA1		1.07647	0.00359991	0.674052	0.225592	83	101	347	238	16	17
YGR250C	RIE1	Restoration of Impaired growths of ERMES-lacking cells	0.363551	0.290659	-0.173571	0.720521	320	331	1743	1702	65	166
YGR252W	GCN5	General Control Nonderepressible	-0.34544	0.236461	0.731711	0.109158	82	105	829	750	9	25
YGR253C	PUP2	PUtative Proteasome subunit	-1.5591	3.3525e-05	-0.617518	0.203077	134	255	3374	3986	38	149
YGR254W	ENO1	ENOlase	-2.38164	0.000298678	-2.5774	0.000285532	1076	2079	32725	71931	870	5506
YGR255C	COQ6	COenzyme Q	-0.0334682	0.94376	-0.412629	0.405768	113	175	775	1150	29	89
YGR257C	MTM1	Manganese Trafficking factor for Mitochondrial SOD2	-0.412803	0.140653	-0.349344	0.418792	68	99	725	738	17	47
YGR258C	RAD2	RADiation sensitivity	-0.585494	0.0792573	-0.19353	0.733784	74	93	708	956	19	38
YGR260W	TNA1	Transporter of Nicotinic Acid	-1.54476	2.72924e-09	-1.07177	0.000818321	120	192	2913	3035	53	146
YGR261C	APL6	clathrin Adaptor Protein complex Large chain	0.0657935	0.839646	0.064013	0.892763	167	294	1356	1497	39	91
YGR262C	BUD32	BUD site selection	0.142333	0.675343	0.730684	0.0887152	105	160	800	776	9	40
YGR264C	MES1	MEthionyl-tRNA Synthetase	0.62176	0.346274	-0.247259	0.784553	402	560	2996	1175	158	135
YGR266W			-0.93828	0.00178597	-0.677401	0.108059	59	87	949	892	15	57
YGR267C	FOL2	FOLic acid synthesis	-1.43105	2.65567e-08	-0.094921	0.853037	95	175	2261	2446	27	57
YGR270W	YTA7	Yeast Tat-binding Analog	0.198738	0.5379	-0.195564	0.643732	204	357	1546	1621	72	108
YGR271W	SLH1	SKI2-Like Helicase	-0.422668	0.406833	-1.31279	0.0109038	92	137	1000	1018	81	65
YGR274C	TAF1	TATA binding protein-Associated Factor	0.871464	0.00644728	-0.0829512	0.888371	107	135	488	395	33	40
YGR275W	RTT102	Regulator of Ty1 Transposition	-0.386921	0.251807	1.976	0.00125891	61	100	611	761	4	8
YGR276C	RNH70	RNase H	-0.521991	0.0927813	-0.295833	0.552537	64	83	787	616	20	33
YGR277C	CAB4	Coenzyme A Biosynthesis	0.515579	0.150132	1.59448	0.0126577	54	66	275	284	3	9
YGR279C	SCW4	Soluble Cell Wall protein	-0.0836237	0.865193	-1.11963	0.00987053	736	1557	6696	8707	394	1101
YGR280C	PXR1	PinX1-Related gene	-0.0109594	0.984267	2.10317	4.65907e-05	224	295	2066	1425	19	14
YGR281W	YOR1	Yeast Oligomycin Resistance	-0.273676	0.529869	-1.03248	0.0158098	184	275	1517	2120	114	143
YGR282C	BGL2	Beta-GLucanase	-1.98655	7.61809e-08	-1.94042	1.2932e-06	279	595	9334	12619	285	701
YGR284C	ERV29	ER Vesicle	-0.421778	0.111279	-0.135949	0.757437	123	224	1493	1515	36	75
YGR285C	ZUO1	ZUOtin	0.183037	0.699601	0.344381	0.515361	1139	1622	10115	6023	237	383
YGR286C	BIO2	BIOtin	-0.485856	0.108812	-0.186732	0.724947	55	112	812	696	18	37
YGR295C	COS6	COnserved Sequence	-1.41718	6.98467e-07	-0.916677	0.0160545	51	107	1406	1308	24	64
YHL001W	RPL14B	Ribosomal Protein of the Large subunit	-0.575249	0.357489	0.361392	0.669166	116	223	2191	1070	39	26
YHL002W	HSE1	Has Symptoms of class E mutants; resembles Hbp, Stam and East	-1.06174	0.000211845	-0.354869	0.454142	59	91	958	1093	14	44
YHL003C	LAG1	Longevity Assurance Gene	-1.14413	1.17847e-05	-0.677588	0.0599826	85	121	1530	1473	38	57
YHL004W	MRP4	Mitochondrial Ribosomal Protein	-0.152096	0.716809	0.241302	0.675255	110	167	851	1164	15	58
YHL007C	STE20	STErile	0.019731	0.957733	0.0472869	0.927897	145	203	1180	1090	41	55
YHL008C			0.663369	0.117619	-0.758955	0.138953	88	94	286	488	27	69
YHL010C	ETP1	Ethanol Tolerance Protein	0.459797	0.236193	0.528154	0.385441	51	80	288	335	4	24
YHL011C	PRS3	PhosphoRibosylpyrophosphate Synthetase	0.453443	0.107151	1.20919	0.000964813	197	300	1348	1039	19	45
YHL015W	RPS20	Ribosomal Protein of the Small subunit	-0.264005	0.629299	0.868212	0.107999	2163	3690	30382	15469	355	529
YHL017W			0.171259	0.574746	-0.651628	0.0643701	89	114	627	571	34	60
YHL020C	OPI1	OverProducer of Inositol	-0.469975	0.108513	-0.120169	0.814315	92	161	1057	1216	22	60
YHL021C	AIM17	Altered Inheritance rate of Mitochondria	-2.71392	5.531e-09	-2.06463	6.6213e-05	177	235	6359	11526	125	433
YHL023C	NPR3	Nitrogen Permease Regulator	0.0906848	0.792767	0.571263	0.214198	86	112	588	645	16	23
YHL025W	SNF6	Sucrose NonFermenting	-1.45371	9.96273e-07	-0.73484	0.0703353	78	99	1443	1776	33	53
YHL027W	RIM101	Regulator of IME2	0.0172806	0.976179	-0.287378	0.634532	160	230	1141	1397	27	129
YHL028W	WSC4	cell Wall integrity and Stress response Component	1.40243	0.00010799	-0.0129762	0.98438	123	266	376	557	31	85
YHL029C	OCA5	Oxidant-induced Cell-cycle Arrest	1.58851	2.654e-05	0.271787	0.675255	79	108	246	167	22	21
YHL030W	ECM29	ExtraCellular Mutant	0.0249561	0.972527	-1.41722	0.0156786	120	160	918	911	112	75
YHL032C	GUT1	Glycerol UTilization	-1.41091	0.0036355	-1.89248	0.000403846	54	114	1005	1831	40	155
YHL033C	RPL8A	Ribosomal Protein of the Large subunit	-0.0220763	0.963924	0.229169	0.660092	629	1223	6948	5131	171	263
YHL034C	SBP1		-0.309251	0.525546	-0.0380492	0.957797	294	485	2930	3347	47	213
YHL035C	VMR1	Vacuolar Multidrug Resistance	-0.671367	0.0631015	-1.14388	0.00631016	72	85	674	994	33	72
YHL039W	EFM1	Elongation Factor Methyltransferase	1.29919	0.000207389	1.4613	0.00246395	131	224	594	347	14	23
YHR001W	OSH7	OxySterol binding protein Homolog	-0.992569	0.0071372	-0.423127	0.428819	82	102	1077	1361	15	64
YHR003C	TCD1	tRNA ThreonylCarbamoyladenosine Dehydratase	-1.1811	0.000182559	-0.711413	0.121229	52	55	881	750	14	40
YHR005C	GPA1	G Protein Alpha subunit	-1.45727	1.05079e-07	-0.554536	0.162626	84	120	1720	1969	24	67
YHR005C-A	TIM10	Translocase of the Inner Membrane	0.0512464	0.898363	0.698263	0.0969515	184	287	1299	1671	21	68
YHR006W	STP2	protein with similarity to Stp1p	-0.454832	0.17416	-0.201825	0.711367	77	112	735	967	17	49
YHR007C	ERG11	ERGosterol biosynthesis	0.714092	0.0422317	-0.630129	0.125353	375	510	2197	1396	146	251
YHR008C	SOD2	SuperOxide Dismutase	-1.4588	0.0129577	-0.462309	0.560429	177	325	2884	5953	35	194
YHR009C	TDA3	Topoisomerase I Damage Affected	0.420493	0.385044	0.156178	0.81755	419	684	1910	3434	75	233
YHR010W	RPL27A	Ribosomal Protein of the Large subunit	-0.616591	0.29198	0.20299	0.805642	526	1054	10475	5089	170	183
YHR012W	VPS29	Vacuolar Protein Sorting	-0.0601338	0.873178	0.687551	0.145879	96	107	704	718	9	30
YHR013C	ARD1	ARrest Defective	0.367253	0.204275	0.613322	0.137984	114	156	724	662	12	42
YHR016C	YSC84		-1.62439	0.128432	-1.70353	0.158381	73	110	1357	2332	19	196
YHR018C	ARG4	ARGinine requiring	-1.6438	0.00031384	-1.14159	0.030843	127	314	3130	5478	75	213
YHR019C	DED81	Defines Essential Domain	0.488379	0.131002	0.0475643	0.92565	1119	2004	7273	7104	252	658
YHR020W			0.398612	0.395181	-0.352905	0.530885	494	649	3616	2183	177	227
YHR021C	RPS27B	Ribosomal Protein of the Small subunit	-1.31286	0.0236329	-0.0404263	0.967685	320	679	10389	5462	137	116
YHR023W	MYO1	MYOsin	0.801027	0.050716	0.0209764	0.975201	243	337	1068	1135	78	74
YHR024C	MAS2	Mitochondrial ASsembly	-0.34571	0.2862	-0.499985	0.225053	88	135	879	978	22	75
YHR025W	THR1	THReonine requiring	1.62104	2.83096e-07	0.554932	0.179255	290	689	1063	943	61	128
YHR026W	VMA16	Vacuolar Membrane Atpase	-1.16836	4.40359e-05	-0.425977	0.262503	217	443	4740	4740	88	163
YHR027C	RPN1	Regulatory Particle Non-ATPase	0.500417	0.239405	-0.223704	0.700685	540	763	3272	2825	193	216
YHR028C	DAP2	Dipeptidyl AminoPeptidase	-0.922074	0.010346	-1.10679	0.00615252	161	226	1898	2932	72	183
YHR030C	SLT2	Suppressor of the LyTic phenotype	1.89629	9.20835e-14	1.72585	2.32438e-06	228	353	584	441	16	36
YHR031C	RRM3	rDNA Recombination Mutation	-0.0723829	0.855548	0.540247	0.336553	54	77	426	481	12	14
YHR032W	ERC1	Ethionine Resistance Conferring	0.710127	0.109303	-0.548188	0.339598	70	146	560	288	35	52
YHR037W	PUT2	Proline UTilization	-0.933596	0.00978761	-1.23041	0.00282803	109	128	1260	1769	45	130
YHR039C	MSC7	Meiotic Sister-Chromatid recombination	-0.0202688	0.956599	0.11472	0.806571	239	330	1695	2118	50	107
YHR039C-A	VMA10		-1.78704	1.11573e-12	-0.353384	0.345099	156	272	4781	4802	46	117
YHR040W	BCD1	Box C/D snoRNA accumulation	0.117559	0.811709	1.28493	0.0441314	60	77	510	333	9	7
YHR042W	NCP1	NADP-Cytochrome P450 reductase	1.2222	5.51405e-05	0.172845	0.711063	557	925	1948	2181	148	217
YHR045W			1.22446	2.79614e-06	1.26068	0.000891482	146	288	629	565	18	34
YHR046C	INM1	INositol Monophosphatase	1.52197	1.62602e-07	2.15285	8.06632e-05	96	126	285	229	4	11
YHR047C	AAP1	Arginine/alanine AminoPeptidase	0.507152	0.0373011	-0.138203	0.718042	246	425	1524	1540	71	144
YHR049W	FSH1	Family of Serine Hydrolases	-0.75623	0.0823149	-0.169363	0.807007	76	196	1834	1061	27	60
YHR050W	SMF2	Suppressor of Mitochondria import Function	-0.297211	0.320729	-0.745751	0.0344082	76	142	835	897	31	77
YHR052W	CIC1	Core Interacting Component	-0.0868849	0.892807	0.487227	0.503563	126	193	1613	626	29	33
YHR063C	PAN5	PANtothenate biosynthesis	-0.444706	0.0948369	-0.307764	0.451126	90	128	1059	900	26	54
YHR064C	SSZ1		0.581509	0.251814	-0.489214	0.422242	419	742	3520	1530	151	326
YHR065C	RRP3	Ribosomal RNA Processing	-1.0379	0.00404662	0.121776	0.857371	76	123	1689	991	19	34
YHR066W	SSF1	Suppressor of ste4 (Four)	0.0332598	0.963924	1.31679	0.0652259	102	140	1132	447	15	11
YHR068W	DYS1	DeoxyhYpusine Synthase	0.241821	0.51377	-0.410768	0.325341	323	524	2694	1990	89	257
YHR069C	RRP4	Ribosomal RNA Processing	-0.441418	0.190106	0.408424	0.45774	59	92	779	568	9	25
YHR070W	TRM5	tRNA Methyltransferase	1.31401	9.09902e-05	0.411306	0.455537	66	124	296	199	12	30
YHR071W	PCL5	Pho85 CycLin	-2.17063	8.28256e-05	-1.78891	0.00414593	62	150	2242	3740	36	201
YHR072W	ERG7	ERGosterol biosynthesis	0.40922	0.170271	0.0970199	0.847029	170	245	1076	986	47	63
YHR072W-A	NOP10	NucleOlar Protein	-1.01154	0.0931462	1.53776	0.0346402	114	207	2745	1453	19	8
YHR073W	OSH3	OxySterol binding protein Homolog	0.0344142	0.913052	-0.199863	0.596795	171	297	1467	1499	49	109
YHR074W	QNS1	glutamine (Q) dependent Nad+ Synthetase	-0.215953	0.592	-0.556224	0.197209	202	325	1645	2339	61	177
YHR076W	PTC7	Phosphatase type Two C	-0.433081	0.348963	0.00642509	0.994947	67	127	719	964	9	52
YHR077C	NMD2	Nonsense-mediated MRNA Decay	-0.345616	0.413552	-0.0996916	0.877286	146	194	1564	1311	50	49
YHR078W			-0.841479	0.00816378	-0.314513	0.55004	58	74	700	868	13	37
YHR079C	IRE1	Inositol REquiring	0.589891	0.0774838	-0.302025	0.531653	108	133	557	513	39	45
YHR080C	LAM4	Lipid transfer protein Anchored at Membrane contact sites	0.212982	0.61327	-0.436245	0.373624	145	162	714	1067	44	80
YHR081W	LRP1	Like RrP6	0.323677	0.494653	1.65712	0.00381988	134	133	848	612	14	10
YHR082C	KSP1	Kinase Suppressing Prp20-10	0.661568	0.0201624	-0.142816	0.753857	203	263	1041	922	60	88
YHR083W	SAM35	Sorting and Assembly Machinery	0.776547	0.00710012	0.748178	0.0522023	180	284	767	1001	27	54
YHR084W	STE12	STErile	1.35161	1.9683e-05	0.219926	0.683796	119	165	427	311	31	38
YHR086W	NAM8	Nuclear Accommodation of Mitochondria	-0.292921	0.471338	-1.08609	0.0134902	53	85	513	591	39	41
YHR088W	RPF1	Ribosome Production Factor	-0.0634809	0.925751	1.59999	0.0157839	140	162	1464	676	16	11
YHR089C	GAR1	Glycine Arginine Rich	-0.819903	0.0940281	0.728782	0.239769	149	245	3184	1378	28	38
YHR091C	MSR1	Mitochondrial tRNA Synthetase aRginine	0.924957	0.00145434	0.254862	0.643733	57	91	252	258	14	22
YHR092C	HXT4	HeXose Transporter	-4.39196	9.34669e-56	-3.7808	3.86814e-39	75	121	13623	13271	234	580
YHR094C	HXT1	HeXose Transporter	2.27072	0.249002	2.51596	0.263	279	368	860	47	20	5
YHR097C	PAL2	Pears And Lemons	-2.12533	1.24883e-05	-0.98723	0.0992958	132	159	3354	5135	32	164
YHR098C	SFB3	Sed Five Binding	0.73952	0.00361022	-0.254953	0.4765	268	496	1455	1495	88	175
YHR099W	TRA1	similar to human TRRAP	2.13288	0.000194282	-0.664595	0.369554	593	746	1064	980	320	204
YHR102W	KIC1	Kinase that Interacts with Cdc31p	0.675419	0.0526975	0.399575	0.428057	128	186	512	779	26	43
YHR103W	SBE22	similar to SBE2	-0.000590617	0.999312	-0.161243	0.7909	172	289	1276	1715	33	130
YHR104W	GRE3	Genes de Respuesta a Estres (stress responsive genes)	-0.988119	0.163535	-0.0764855	0.945374	167	208	1333	3607	17	122
YHR107C	CDC12	Cell Division Cycle	0.646932	0.0543619	-0.182134	0.727534	149	210	913	607	33	92
YHR108W	GGA2	Golgi-localized, Gamma-adaptin ear homology, Arf-binding protein	0.457859	0.11567	-0.256343	0.519153	211	355	1393	1289	52	154
YHR110W	ERP5	Emp24p/Erv25p Related Protein	-1.09774	0.00470794	0.757184	0.185388	66	136	1111	1647	7	29
YHR112C			-0.67031	0.241165	-0.825879	0.219704	72	81	488	1143	18	71
YHR113W	APE4		-1.2347	0.00761236	-1.17028	0.0273307	115	161	1632	2646	38	166
YHR114W	BZZ1		1.1746	8.33942e-07	0.968543	0.00675684	155	215	584	501	19	37
YHR115C	DMA1	Defective in Mitotic Arrest	0.711025	0.0236329	0.770672	0.100328	89	142	502	422	19	19
YHR117W	TOM71	Translocase of the Outer Mitochondrial membrane	0.378474	0.128747	-0.0746434	0.864317	156	261	1061	1029	41	88
YHR119W	SET1	SET domain-containing	0.591144	0.020861	0.150286	0.740186	120	189	681	662	32	48
YHR121W	LSM12	Like SM	-0.649548	0.0146672	0.0570712	0.923149	58	95	798	771	15	28
YHR123W	EPT1	EthanolaminePhosphoTransferase	0.743155	0.0529961	0.12528	0.861126	59	83	339	223	17	20
YHR127W			0.784283	0.0546814	0.939214	0.129516	58	83	335	207	10	11
YHR128W	FUR1	5-FluoroURidine resistant	1.97569	5.42771e-06	1.41924	0.00767297	225	420	672	388	33	30
YHR131C			0.480418	0.132549	-0.64661	0.110751	83	105	400	495	33	53
YHR132C	ECM14	ExtraCellular Mutant	-0.614119	0.0198533	-0.386737	0.303975	118	175	1442	1506	31	85
YHR133C	NSG1		-0.635767	0.135062	-0.591694	0.282064	60	113	1118	624	19	60
YHR135C	YCK1	Yeast Casein Kinase I homolog	0.681256	0.0394445	0.66478	0.104093	285	491	1402	1731	58	77
YHR138C			-1.99596	4.29144e-06	0.279003	0.718729	61	75	1239	2366	8	27
YHR141C	RPL42B	Ribosomal Protein of the Large subunit	-0.941852	0.0464021	0.56382	0.345099	398	643	8510	4603	87	102
YHR142W	CHS7	CHitin Synthase-related	-0.955716	0.00127999	-0.143436	0.807007	65	74	918	886	19	26
YHR143W	DSE2	Daughter Specific Expression	0.903942	0.0201715	0.301971	0.573635	387	652	2050	1566	106	118
YHR143W-A	RPC10	RNA Polymerase C	5.05958	1.00553e-29	6.34676	3.7592e-23	1161	2235	455	202	4	8
YHR146W	CRP1	Cruciform DNA-Recognizing Protein	-1.44206	1.71205e-08	-0.67934	0.0410023	163	198	3254	3304	53	123
YHR149C	SKG6	Suppressor of lethality of Kex2 Gas1 double null mutant	1.13805	0.0167268	-0.0643695	0.93949	80	114	355	229	31	22
YHR154W	RTT107	Regulator of Ty1 Transposition	1.11552	0.00273589	0.296583	0.610428	120	145	526	297	23	41
YHR155W	LAM1	Lipid transfer protein Anchored at Membrane contact sites	0.74884	0.0122237	-0.349273	0.426126	88	157	465	480	38	49
YHR158C	KEL1	KELch repeat	0.606547	0.0240272	-0.321505	0.413694	132	164	702	596	38	72
YHR161C	YAP1801	Yeast Assembly Polypeptide	-0.357034	0.54523	-0.411678	0.559592	143	204	1008	1911	26	127
YHR162W	MPC2	Mitochondrial Pyruvate Carrier	-2.17282	8.95358e-08	0.0502324	0.943979	229	480	7793	12474	72	117
YHR163W	SOL3	Suppressor Of Los1-1	-0.165395	0.713396	0.339558	0.53574	132	275	1255	1650	21	77
YHR164C	DNA2	DNA synthesis defective	0.400671	0.185569	-0.242794	0.617595	63	101	386	426	22	34
YHR165C	PRP8	Pre-mRNA Processing	0.823685	0.056483	-0.520444	0.335265	288	343	1185	1211	123	120
YHR169W	DBP8	Dead Box Protein	1.18578	0.0595634	0.905732	0.274003	82	129	430	181	19	9
YHR170W	NMD3	Nonsense-Mediated mRNA Decay	0.938135	0.0676047	1.19783	0.0392913	408	600	2492	998	52	70
YHR174W	ENO2	ENOlase	-0.0331598	0.92848	-0.807794	0.00855979	8811	16348	92270	73652	3722	9469
YHR179W	OYE2	Old Yellow Enzyme	-1.08999	0.00276491	-1.08651	0.00689234	474	753	8346	8715	191	632
YHR183W	GND1	6-phosphoGlucoNateDehydrogenase	0.344379	0.335105	-0.563469	0.150731	425	713	3130	2704	129	391
YHR186C	KOG1	Kontroller Of Growth	0.963015	0.0222681	-0.130293	0.852116	148	210	634	580	56	47
YHR187W	IKI1	Insensitive to KIller toxin	-0.0937969	0.814897	0.171796	0.784119	59	91	568	483	7	34
YHR188C	GPI16	GlycosylPhosphatidylInositol anchor biosynthesis	0.565155	0.265981	-0.112286	0.884137	209	390	1186	1415	33	179
YHR190W	ERG9	ERGosterol biosynthesis	-0.634356	0.0117394	-0.498933	0.117674	212	308	2504	2809	72	145
YHR193C	EGD2	Enhancer of Gal4 DNA binding	-0.871946	0.00395118	0.218393	0.610428	695	1158	12543	9565	147	323
YHR195W	NVJ1	Nucleus-Vacuole Junction	-1.30344	0.00228865	-0.513345	0.402332	55	94	915	1466	12	55
YHR196W	UTP9	U Three Protein	0.708565	0.206231	1.70496	0.00691701	190	295	1362	595	22	17
YHR197W	RIX1	RIbosome eXport	0.00665164	0.99259	0.310596	0.736262	100	103	1002	385	25	19
YHR199C	AIM46	Altered Inheritance rate of Mitochondria	-1.73282	3.83917e-05	-1.32939	0.00749775	60	109	1352	2264	29	103
YHR200W	RPN10	Regulatory Particle Non-ATPase	-0.366551	0.260635	-0.0416566	0.93949	159	302	1690	2128	42	97
YHR201C	PPX1		-0.094138	0.790578	0.672562	0.0973833	170	200	1296	1353	18	54
YHR203C	RPS4B	Ribosomal Protein of the Small subunit	0.989862	0.0508789	0.642954	0.297517	744	1616	5234	2346	145	281
YHR204W	MNL1	MaNnosidase-Like protein	0.799089	0.00432147	0.949057	0.0284952	86	158	497	412	11	26
YHR205W	SCH9		1.22479	0.00731263	-0.037247	0.963035	153	250	595	530	60	45
YHR206W	SKN7	Suppressor of Kre Null	1.86053	3.56074e-11	1.29032	0.00149763	141	268	417	310	17	31
YHR207C	SET5	SET domain-containing	-1.3234	2.07525e-06	-0.460483	0.316429	57	68	1007	1075	15	37
YHR208W	BAT1	Branched-chain Amino acid Transaminase	0.0510901	0.945727	0.131887	0.885223	615	903	6705	3009	185	174
YHR214C-B			4.2071	7.98212e-19	0.821956	0.208902	112	129	48	40	23	13
YHR215W	PHO12	PHOsphate metabolism	1.82957	0.141652	2.05337	0.16694	85	127	310	86	9	3
YHR216W	IMD2	IMP Dehydrogenase	-2.22841	3.06715e-09	-2.20074	1.44411e-07	59	101	1875	2980	58	167
YIL002C	INP51	INositol polyphosphate 5-Phosphatase	0.442333	0.18799	0.63382	0.168569	119	147	556	748	18	33
YIL003W	CFD1	Cytosolic Fe-S cluster Deficient	-0.136364	0.703593	1.77866	0.0033253	61	77	517	491	4	8
YIL005W	EPS1	ER-retained Pma1 Suppressing	0.428257	0.179332	0.194851	0.699049	156	174	803	849	23	67
YIL010W	DOT5	Disruptor Of Telomeric silencing	-0.583545	0.267679	-0.327147	0.656128	80	124	802	1194	11	74
YIL014W	MNT3	MaNnosylTransferase	-0.0443621	0.903027	-0.0991063	0.862156	66	100	598	527	22	29
YIL015W	BAR1	BARrier to the alpha factor response	-0.756726	0.034106	-1.20005	0.00224791	155	258	1970	2562	70	225
YIL018W	RPL2B	Ribosomal Protein of the Large subunit	-0.867093	0.0910191	-0.581734	0.349861	784	1796	19185	10633	435	579
YIL019W	FAF1	Forty (40) S Assembly Factor	1.44132	0.00534028	2.40157	0.000968273	116	136	456	173	6	8
YIL022W	TIM44	Translocase of the Inner Mitochondrial membrane	0.686812	0.0122237	0.976867	0.00350968	353	491	1561	1903	39	90
YIL026C	IRR1	IRRegular cell behavior	-0.142192	0.683733	-0.27982	0.556485	78	99	666	633	27	35
YIL030C	SSM4	Suppressor of mrna Stability Mutant	0.148314	0.814681	-0.371135	0.607694	189	235	1493	1075	82	58
YIL031W	ULP2	UbL-specific Protease	0.744894	0.00508931	-0.24941	0.56395	88	133	403	462	24	54
YIL033C	BCY1	Bypass of CYclic-AMP requirement	-1.57755	5.42771e-06	-1.18776	0.00319885	158	216	3073	4303	67	200
YIL034C	CAP2	CAPping	-0.147224	0.746574	0.195933	0.735934	216	400	1889	2495	36	131
YIL035C	CKA1	Casein Kinase Alpha subunit	0.132524	0.705351	1.40195	0.00101723	145	192	1160	886	9	30
YIL036W	CST6	Chromosome STability	-0.39652	0.362833	-0.353607	0.518302	163	248	1442	2097	35	132
YIL038C	NOT3	Negative On TATA	1.02313	0.00126132	0.347172	0.469058	146	206	658	489	35	43
YIL039W	TED1	Trafficking of Emp24p/Erv25p-dependent cargo Disrupted	0.262159	0.341984	0.047276	0.921107	185	233	1204	1121	40	81
YIL041W	GVP36	Golgi Vesicle Protein	-0.423613	0.340982	-0.710405	0.145199	216	393	2495	2770	62	256
YIL043C	CBR1	Cytochrome b Reductase	0.108203	0.804853	0.961398	0.0201466	430	928	3569	4411	56	150
YIL046W	MET30	METhionine requiring	-0.197789	0.641581	-0.691893	0.130058	74	159	696	1004	32	78
YIL047C	SYG1	Suppressor of Yeast Gpa1	1.69865	3.61316e-11	-0.514289	0.136019	148	284	436	421	64	111
YIL048W	NEO1	NEOmycin-resistance	-0.416731	0.142308	-1.13696	0.000602618	76	97	731	801	36	78
YIL050W	PCL7	Pho85 CycLin	-0.0612432	0.882957	0.0201414	0.975323	65	100	505	622	10	40
YIL051C	MMF1	Mitochondrial Matrix Factor	-0.707973	0.0342456	0.632751	0.116528	393	867	6419	6616	76	155
YIL052C	RPL34B	Ribosomal Protein of the Large subunit	-1.51593	0.0019492	-0.194987	0.796334	298	611	10446	6199	130	137
YIL053W	GPP1	Glycerol-3-Phosphate Phosphatase	0.869891	0.150121	0.350298	0.667541	897	1394	6066	2210	214	273
YIL056W	VHR1	VHt1 Regulator	-0.0102308	0.981251	0.080284	0.892712	79	123	761	575	22	33
YIL062C	ARC15	ARp2/3 Complex subunit	-0.924045	0.00168355	0.3565	0.420959	139	262	2250	2646	25	68
YIL063C	YRB2	Yeast Ran Binder	-0.23482	0.434286	1.35899	0.0050896	75	107	749	664	7	14
YIL064W	EFM4	Elongation Factor Methyltransferase	1.6462	7.13502e-05	2.35032	6.30255e-05	142	216	509	246	9	11
YIL068C	SEC6	SECretory	0.182169	0.54275	-0.248222	0.578769	70	106	527	492	19	43
YIL069C	RPS24B	Ribosomal Protein of the Small subunit	-0.0473444	0.947802	0.392436	0.613955	247	485	3311	1561	76	63
YIL070C	MAM33	Mitochondrial Acidic Matrix protein	-0.989897	0.026661	-0.165748	0.825293	69	96	783	1374	11	48
YIL074C	SER33	SERine requiring	-0.866427	0.000768301	-0.757308	0.0204011	110	181	1784	1679	40	108
YIL075C	RPN2	Regulatory Particle Non-ATPase	-0.465313	0.195016	-0.554867	0.173114	483	581	4686	5171	180	268
YIL076W	SEC28	SECretory	-1.85624	8.02724e-14	-0.838524	0.0117629	87	146	2625	2869	42	79
YIL078W	THS1	THreonyl tRNA Synthetase	-0.98152	0.0109126	-1.36773	0.000998538	463	650	8315	6258	342	449
YIL079C	AIR1	Arginine methyltransferase-Interacting RING finger protein	2.74377	6.00972e-11	2.33848	0.00180864	60	95	98	54	3	6
YIL085C	KTR7	Kre Two Related	-0.518119	0.0666488	0.200752	0.679022	101	167	1163	1337	26	41
YIL088C	AVT7	Amino acid Vacuolar Transport	-0.796445	0.0933285	-0.813525	0.14204	144	225	1655	2525	38	174
YIL090W	ICE2	Inheritance of Cortical ER	0.041016	0.930364	-0.139908	0.832063	54	92	567	360	18	28
YIL091C	UTP25	U Three Protein	0.633115	0.29854	0.499363	0.527734	119	165	769	449	33	17
YIL093C	RSM25	Ribosomal Small subunit of Mitochondria	-0.15634	0.75186	0.254156	0.712513	80	102	545	802	8	41
YIL094C	LYS12	LYSine requiring	-0.303768	0.378587	0.0968855	0.85253	283	517	3120	3248	56	172
YIL095W	PRK1	p53 Regulatory Kinase	-0.0151552	0.973436	-0.467018	0.342286	56	86	402	537	16	43
YIL103W	DPH1	DiPHthamide biosynthesis	-0.752171	0.0225306	0.0387802	0.956341	53	70	792	584	14	21
YIL105C	SLM1	Synthetic Lethal with Mss4	-1.0272	0.0150187	-1.41363	0.00291539	72	120	1037	1503	32	131
YIL106W	MOB1	Mps One Binder	-0.557898	0.0765913	-0.317344	0.516581	72	94	769	851	14	50
YIL108W			0.858822	0.0177151	-0.746326	0.0970049	97	124	327	482	44	62
YIL109C	SEC24	SECretory	0.860248	0.000720614	-0.262919	0.450131	505	755	2268	2294	160	275
YIL110W	HPM1	Histidine Protein Methyltransferase	0.909067	0.0322418	0.592849	0.361348	68	81	346	188	9	21
YIL111W	COX5B	Cytochrome c OXidase	-2.8701	1.74009e-09	-1.08309	0.0713186	68	113	2707	5854	27	93
YIL112W	HOS4	Hda One Similar	-1.25905	0.000177082	0.0257309	0.968576	124	167	1851	2753	30	54
YIL115C	NUP159	NUclear Pore	0.728493	0.0181463	-0.41011	0.315475	186	257	921	850	72	93
YIL116W	HIS5	HIStidine requiring	-0.591583	0.161427	-0.596035	0.232932	204	263	2061	2621	46	185
YIL117C	PRM5	Pheromone-Regulated Membrane protein	-0.463645	0.175428	-0.0883002	0.892763	62	74	667	586	9	36
YIL118W	RHO3	Ras HOmolog	1.14487	0.000565503	0.952145	0.0271504	198	291	912	550	24	51
YIL121W	QDR2	QuiniDine Resistance	-0.258451	0.425824	-0.690401	0.0518433	149	236	1447	1563	47	144
YIL123W	SIM1	Start Independent of Mitosis	1.02014	0.00227498	-0.323997	0.467309	584	1094	2510	2805	231	345
YIL125W	KGD1	alpha-KetoGlutarate Dehydrogenase	-0.316877	0.440557	-1.52249	0.000104758	194	296	1580	2410	116	317
YIL126W	STH1	SNF Two Homolog	0.778955	0.0458637	0.274083	0.613493	379	528	1898	1606	98	104
YIL127C	RRT14	Regulator of rDNA Transcription	0.500391	0.668753	2.79483	0.0221265	103	156	834	376	7	2
YIL128W	MET18	METhionine requiring	1.28801	2.36151e-08	0.2354	0.55004	139	211	475	466	25	64
YIL129C	TAO3	Transcriptional Activator of OCH1	0.396329	0.315629	-0.461612	0.327157	229	291	1100	1530	86	116
YIL130W	ASG1	Activator of Stress Genes	1.14832	0.000109344	-0.451619	0.301681	70	122	249	313	22	56
YIL131C	FKH1	ForK head Homolog	1.19003	1.78992e-05	0.749862	0.0937543	84	134	314	311	17	20
YIL133C	RPL16A	Ribosomal Protein of the Large subunit	-0.406267	0.523321	0.253785	0.757437	522	1112	9227	4601	173	173
YIL135C	VHS2	Viable in a Hal3 Sit4 background	0.169122	0.569066	-0.279205	0.50939	77	116	553	574	23	46
YIL136W	OM45	Outer Membrane	-3.14092	1.10447e-05	-1.37041	0.114548	104	121	2895	10348	29	175
YIL137C	TMA108	Translation Machinery Associated	0.029536	0.934304	-0.266243	0.502316	182	249	1291	1502	56	95
YIL138C	TPM2	TroPoMyosin	-0.763227	0.00791246	0.537832	0.234168	101	127	1201	1373	12	36
YIL142W	CCT2	Chaperonin Containing TCP-1	0.637969	0.0165736	0.582361	0.0821007	367	541	2143	1705	64	112
YIL143C	SSL2	Suppressor of Stem-Loop mutation	-0.547604	0.0787572	-0.500329	0.222474	102	146	1029	1356	32	73
YIL144W	NDC80	Nuclear Division Cycle	-0.215722	0.486079	0.02145	0.971846	58	83	553	526	14	27
YIL145C	PAN6	PANtothenate biosynthesis	0.544366	0.0922119	0.367469	0.43769	120	187	667	711	14	60
YIL147C	SLN1	Synthetic Lethal of N-end rule	0.954717	9.83205e-05	0.280604	0.481493	145	218	668	564	32	55
YIL148W	RPL40A	Ribosomal Protein of the Large subunit	-0.58144	0.248619	0.704141	0.215461	712	1552	12828	8704	167	192
YIL149C	MLP2	Myosin-Like Protein	0.97564	0.0153542	0.250421	0.678711	257	282	1003	856	62	63
YIL151C	ESL1	EST/SMG-like	-0.30951	0.291186	-0.790587	0.0273307	62	104	636	705	28	56
YIL153W	RRD1	Resistant to Rapamycin Deletion	0.38973	0.219218	0.0996114	0.861126	86	131	483	602	16	45
YIL154C	IMP21	Independent of Mitochondrial Particle	-1.68548	7.34602e-06	-0.922286	0.0489146	85	148	1916	2928	32	104
YIL155C	GUT2	Glycerol UTilization	-1.61992	7.70406e-05	-2.36096	1.17894e-07	53	71	977	1540	46	157
YIL156W	UBP7	UBiquitin-specific Protease	0.422043	0.230944	-0.0416798	0.945913	83	114	402	568	18	43
YIL162W	SUC2	SUCrose	-2.84663	3.70561e-08	-2.16748	0.000193046	64	161	3508	6594	63	251
YIL169C	CSS1	Condition Specific Secretion	-1.13007	0.00694421	-1.52685	0.000964813	116	175	1976	2203	112	108
YIR001C	SGN1	Slower Growth on Non-fermentable carbon sources	-0.080097	0.834852	0.218343	0.712513	57	90	466	550	9	29
YIR002C	MPH1	Mutator PHenotype	0.517491	0.0658096	0.646877	0.12085	105	160	550	663	16	34
YIR003W	AIM21	Altered Inheritance rate of Mitochondria	-0.646441	0.0732563	-0.414196	0.405768	96	139	1000	1417	23	74
YIR004W	DJP1	DnaJ Protein	-0.402382	0.194602	0.728485	0.0859265	129	168	1206	1400	22	30
YIR006C	PAN1	Poly(A)-binding protein-dependent poly(A) riboNuclease	0.885232	0.0182067	-0.468355	0.319521	428	760	1712	2433	183	269
YIR010W	DSN1	Dosage Suppressor of NNF1	1.06651	0.000111608	0.38337	0.41354	83	134	367	311	12	38
YIR011C	STS1	Sec Twenty-three Suppressor 1	-0.972566	0.00148712	-0.0891539	0.88116	80	113	1293	1208	12	52
YIR012W	SQT1	Suppressor of QSR1 Truncations	2.57394	1.30606e-06	1.15386	0.083821	216	377	478	172	35	35
YIR022W	SEC11	SECretory	-0.742245	0.00854823	-0.14838	0.771984	74	146	1126	1243	22	49
YIR023W	DAL81	Degradation of Allantoin	1.75311	8.76222e-11	0.396307	0.359972	135	173	333	276	28	40
YIR026C	YVH1	Yeast vaccinia virus VH1 Homolog	0.921346	0.0346491	1.5735	0.00597307	118	176	702	325	10	19
YIR033W	MGA2	Multicopy suppressor of GAm1 (snf2)	-0.429327	0.363248	-0.527204	0.340154	191	298	1457	2830	60	154
YIR035C	NRE1	Novel REductase	0.0903931	0.79789	0.90254	0.0467821	85	131	626	703	7	28
YJL001W	PRE3	PRoteinase yscE	-1.7849	2.0652e-09	-1.01885	0.00659014	85	135	2282	2670	33	104
YJL002C	OST1	OligoSaccharylTransferase	0.189672	0.519356	0.0746898	0.86448	301	506	2345	2258	64	166
YJL005W	CYR1	CYclic AMP Requirement	-0.5609	0.0612166	-1.34311	2.23651e-05	194	264	1999	2471	123	215
YJL008C	CCT8	Chaperonin Containing TCP-1	0.473396	0.118852	0.22092	0.609716	268	426	1898	1378	63	108
YJL010C	NOP9	NucleOlar Protein	0.97868	0.0245481	0.795085	0.173114	116	154	622	294	18	27
YJL012C	VTC4	Vacuolar Transporter Chaperone	0.445834	0.31699	-0.446236	0.395289	584	830	4134	2749	233	294
YJL014W	CCT3	Chaperonin Containing TCP-1	0.728148	0.0245102	0.886778	0.020532	419	548	2222	1675	62	87
YJL020C	BBC1	Bni1 synthetic lethal and Bee1 (las17) Complex member	-0.287823	0.586045	-0.893787	0.0922604	279	358	1670	3488	118	235
YJL024C	APS3	clathrin Associated Protein complex Small subunit	0.822986	0.00357984	2.90396	6.12799e-06	92	136	466	383	3	6
YJL026W	RNR2	RiboNucleotide Reductase	-0.62622	0.0233467	-1.3018	9.80542e-06	231	384	2876	3297	154	282
YJL029C	VPS53	Vacuolar Protein Sorting	-0.309447	0.283928	-0.162726	0.733784	86	136	848	951	27	45
YJL033W	HCA4	Helicase CA	0.676586	0.310782	0.888715	0.25079	218	294	1546	598	42	28
YJL034W	KAR2	KARyogamy	0.296851	0.419505	-0.72485	0.054825	585	739	4155	3068	195	481
YJL036W	SNX4	Sorting NeXin	-0.806103	0.0123791	-0.470583	0.315096	64	108	832	1122	20	51
YJL039C	NUP192	NUclear Pore	0.0203083	0.976179	-1.05725	0.0608829	158	196	1282	1058	107	83
YJL041W	NSP1	NucleoSkeletal-like Protein	1.01482	1.82577e-05	0.0589289	0.892763	260	400	1088	1054	69	113
YJL042W	MHP1	MAP-Homologous Protein	0.29192	0.515453	-0.907585	0.0427422	252	436	1334	2292	113	272
YJL044C	GYP6	Gtpase-activating protein of Ypt6 Protein	-1.24218	5.59557e-06	-0.759549	0.0343339	101	132	1700	1955	34	86
YJL048C	UBX6	UBiquitin regulatory X	-2.27192	7.59485e-05	-1.2912	0.0652259	57	56	1188	2514	14	82
YJL050W	MTR4	Mrna TRansport	0.552139	0.690353	-0.24252	0.895025	250	396	2041	859	126	44
YJL052W	TDH1	Triose-phosphate DeHydrogenase	-4.1719	0.00643364	-4.0521	0.0156786	394	922	15492	131682	439	7406
YJL054W	TIM54	Translocase of the Inner Mitochondrial membrane	-0.272576	0.46884	0.208829	0.711063	94	185	931	1229	18	54
YJL055W	LOG1	LOnely Guy	-0.4893	0.291436	0.360719	0.560429	144	222	1289	2065	17	74
YJL060W	BNA3	Biosynthesis of Nicotinic Acid	-1.05178	0.000306712	-1.46267	1.67347e-05	67	118	1180	1309	40	114
YJL061W	NUP82	NUclear Pore	0.580982	0.0195636	0.421676	0.292734	111	155	579	595	19	40
YJL062W	LAS21	Local Anestheticum Sensitive	-0.238701	0.437073	-0.722064	0.056284	61	86	551	592	26	45
YJL063C	MRPL8	Mitochondrial Ribosomal Protein, Large subunit	0.174298	0.699601	0.33532	0.547602	123	228	751	1246	24	58
YJL068C			-1.60286	0.00101786	-0.742404	0.236242	72	151	1390	2903	26	88
YJL069C	UTP18	U Three Protein	1.18007	0.323087	0.876407	0.558365	92	143	453	230	22	7
YJL073W	JEM1	DnaJ-like protein of the ER Membrane	0.656759	0.0796343	0.526692	0.384631	55	79	337	225	11	16
YJL074C	SMC3	Stability of MiniChromosomes	0.200368	0.663387	-0.0318191	0.966781	75	101	554	463	27	22
YJL076W	NET1	Nucleolar silencing Establishing factor and Telophase regulator	2.48159	1.88886e-10	0.024038	0.971846	371	606	751	395	109	157
YJL078C	PRY3	Pathogen Related in Yeast	2.39852	4.32126e-16	1.07248	0.00386241	413	589	690	567	59	74
YJL079C	PRY1	Pathogen Related in Yeast	-1.32893	0.0215538	-1.32587	0.0400597	190	382	2899	6221	85	376
YJL080C	SCP160	S. cerevisiae protein involved in the Control of Ploidy	0.712679	0.134365	-0.730582	0.175282	634	883	3570	2576	326	341
YJL081C	ARP4	Actin-Related Protein	0.436296	0.0884398	0.44864	0.205812	182	275	1116	1102	27	74
YJL082W	IML2	Increased Minichromosome Loss	-0.0831816	0.850517	-0.697561	0.110015	120	172	912	1125	32	118
YJL083W	TAX4		0.292229	0.405749	-0.472024	0.312679	62	87	399	404	13	51
YJL084C	ALY2	Arrestin-Like Yeast protein	-0.170467	0.683733	-0.476373	0.337584	61	135	599	804	22	58
YJL087C	TRL1	tRNA Ligase	1.52384	2.82164e-05	0.51119	0.403651	65	69	181	134	11	17
YJL092W	SRS2	Suppressor of Rad Six	0.250023	0.363787	0.328998	0.421547	107	181	813	765	19	49
YJL093C	TOK1		-0.755625	0.00655752	-0.944372	0.00951266	54	82	714	792	23	55
YJL094C	KHA1	K/H ion Antiporter	-0.461434	0.203282	-0.317614	0.545125	85	90	695	928	22	44
YJL095W	BCK1	Bypass of C Kinase	0.422652	0.152004	-0.118475	0.817718	76	150	533	553	26	44
YJL098W	SAP185	Sit4 Associated Protein	1.81874	8.59805e-05	1.27356	0.0375836	142	143	358	196	18	15
YJL101C	GSH1	glutathione (GSH)	-0.301995	0.506586	-0.156947	0.807007	157	246	1287	1953	30	112
YJL104W	PAM16	Presequence translocase-Associated Motor	0.290161	0.399257	2.09182	0.000113274	91	140	535	701	5	11
YJL109C	UTP10	U Three Protein	1.10549	0.13139	-0.443376	0.651952	328	446	1676	728	167	82
YJL110C	GZF3	Gata Zinc Finger protein	0.675755	0.0167564	0.486023	0.296342	77	121	448	365	12	30
YJL111W	CCT7	Chaperonin Containing TCP-1	0.43241	0.105476	0.942994	0.00360704	314	426	1981	1661	41	72
YJL112W	MDV1	Mitochondrial DiVision	-0.749221	0.0355271	-0.0580393	0.932367	65	99	784	1021	10	43
YJL115W	ASF1	Anti-Silencing Function	1.20375	4.68206e-07	2.00131	3.47939e-06	135	191	465	469	9	15
YJL117W	PHO86	PHOsphate metabolism	1.03347	0.00203885	0.79865	0.0644248	214	323	1044	685	23	72
YJL121C	RPE1	Ribulose 5-Phosphate Epimerase	0.836965	0.109587	0.512684	0.450316	171	388	1039	940	17	110
YJL122W	ALB1	Arx1 Little Brother	0.983492	0.0326593	1.90717	0.00465862	69	125	433	205	5	10
YJL123C	MTC1	Maintenance of Telomere Capping	-0.309635	0.330822	0.735079	0.0534819	240	284	2136	2223	37	55
YJL124C	LSM1	Like SM	-0.498158	0.0592881	0.687683	0.0799959	119	175	1326	1405	14	41
YJL125C	GCD14	General Control Nonderepressible	-0.125359	0.778124	-0.028215	0.970501	51	69	515	354	16	19
YJL127C	SPT10	SuPpressor of Ty	1.56181	1.05298e-06	1.28968	0.019074	60	98	158	191	6	13
YJL128C	PBS2	Polymyxin B Sensitivity	0.412179	0.154723	0.151311	0.745419	139	239	846	997	29	72
YJL129C	TRK1	TRansport of potassium (K)	0.80923	0.00483071	0.190721	0.683214	187	244	815	821	46	62
YJL130C	URA2	URAcil requiring	1.13585	0.0612384	-0.869507	0.219453	1167	1624	5028	3411	739	524
YJL133W	MRS3	Mitochondrial RNA Splicing	-0.11681	0.716809	0.762032	0.102716	64	110	618	611	10	20
YJL136C	RPS21B	Ribosomal Protein of the Small subunit	0.0915357	0.900663	1.04259	0.127915	603	991	6296	3494	111	80
YJL138C	TIF2	Translation Initiation Factor	1.55282	4.62433e-06	1.27193	0.00160718	466	807	1745	1078	44	114
YJL139C	YUR1	Yeast Unknown Reading frame	-0.130193	0.742115	0.39246	0.475573	71	97	626	591	6	34
YJL140W	RPB4	RNA Polymerase B	0.0327432	0.920269	1.25556	0.000184924	253	328	1881	1899	26	46
YJL141C	YAK1	Yet Another Kinase	-1.12597	0.00262981	-1.23527	0.00311946	196	283	3291	3598	76	288
YJL143W	TIM17	Translocase of the Inner Mitochondrial membrane	-0.505198	0.0922223	0.112194	0.833302	98	167	1172	1273	30	39
YJL144W	ROQ1	Regulator Of Quality control	-0.987849	0.0303787	0.418807	0.557926	80	62	763	1187	9	25
YJL145W	SFH5	Sec Fourteen Homolog	0.243722	0.562604	0.89287	0.087441	78	155	712	554	18	16
YJL148W	RPA34	RNA Polymerase A	0.334933	0.580904	1.23558	0.0686068	116	145	970	423	17	13
YJL151C	SNA3	Sensitivity to NA+	-1.71663	0.000730049	-0.387648	0.606133	63	151	1749	2669	13	76
YJL154C	VPS35	Vacuolar Protein Sorting	-0.0555008	0.86043	-0.512571	0.112773	189	274	1597	1574	55	146
YJL156C	SSY5	Sulfonylurea Sensitive on YPD	0.228831	0.539807	-0.182992	0.740186	89	109	477	648	23	44
YJL157C	FAR1	Factor ARrest	-0.0306019	0.92612	-1.28477	8.66767e-06	100	157	858	861	66	115
YJL158C	CIS3	CIk1 Suppressing	-0.15478	0.718133	-0.293219	0.544994	516	1160	6358	5450	172	429
YJL159W	HSP150	Heat Shock Protein	-0.304255	0.293053	-0.823933	0.00445953	1470	2195	14326	15408	617	1309
YJL164C	TPK1	Takashi's Protein Kinase	-0.146373	0.775404	0.124073	0.862924	144	172	1007	1335	16	80
YJL165C	HAL5	HALotolerance	-0.0598063	0.907538	-0.241793	0.687773	208	325	1627	2003	38	166
YJL167W	ERG20	ERGosterol biosynthesis	-0.595887	0.0367147	-0.270657	0.48206	366	546	4079	4968	105	221
YJL168C	SET2	SET domain-containing	0.925591	0.0186692	-0.322354	0.589472	68	97	346	229	28	29
YJL171C	TOH1	TOS One Homolog	-0.425523	0.306492	-1.57087	0.000138189	148	231	1826	1512	74	288
YJL172W	CPS1	CarboxyPeptidase yscS	0.310852	0.530616	-1.08173	0.0251797	253	449	1482	2165	99	373
YJL174W	KRE9	Killer toxin REsistant	-0.7292	0.00547422	-0.555618	0.117674	92	174	1471	1379	36	78
YJL176C	SWI3	SWItching deficient	0.108445	0.738171	-0.346726	0.402201	90	119	614	670	29	49
YJL177W	RPL17B	Ribosomal Protein of the Large subunit	-0.170396	0.749051	0.849491	0.103693	524	1036	7062	4215	101	130
YJL178C	ATG27	AuTophaGy related	-0.287056	0.415518	0.448821	0.363909	87	155	1024	892	24	25
YJL183W	MNN11	MaNNosyltransferase	2.13355	3.39626e-13	0.383388	0.418792	99	175	239	167	18	44
YJL186W	MNN5	MaNNosyltransferase	0.575283	0.0357969	-0.203681	0.637153	137	182	788	635	39	69
YJL187C	SWE1	Saccharomyces WEe1	0.712671	0.0549344	-0.077574	0.906002	86	143	478	433	34	31
YJL190C	RPS22A	Ribosomal Protein of the Small subunit	-1.27804	0.0193459	-0.27633	0.727534	384	807	12482	5994	176	195
YJL191W	RPS14B	Ribosomal Protein of the Small subunit	0.384471	0.442284	0.636881	0.282899	150	291	1439	740	35	41
YJL192C	SOP4	Suppressor Of Pma1-7	0.106493	0.769375	0.736644	0.0653427	146	317	1447	1293	27	52
YJL196C	ELO1	ELOngation defective	-1.61299	0.000828848	-1.49284	0.00586674	117	228	2778	3968	54	261
YJL197W	UBP12	UBiquitin-specific Protease	1.10561	0.000230335	0.062111	0.911003	137	233	538	579	44	54
YJL198W	PHO90	PHOsphate metabolism	-0.630334	0.0607369	-0.768412	0.0544951	113	195	1859	1247	56	93
YJL200C	ACO2	ACOnitase	0.266009	0.557002	-0.306259	0.579908	180	262	1499	933	68	82
YJL201W	ECM25	ExtraCellular Mutant	-0.0291719	0.946916	0.206895	0.739692	53	100	591	421	11	28
YJL207C	LAA1	Large AP-1 Accessory	0.405212	0.452718	-0.447852	0.48991	188	227	1162	945	83	64
YJL208C	NUC1	NUClease	1.13704	0.0118777	0.526186	0.461982	51	74	236	140	13	11
YJL212C	OPT1	OligoPeptide Transporter	-0.0476759	0.887257	-1.17593	8.98911e-05	124	198	998	1175	71	142
YJL213W			-1.51909	1.9037e-07	-1.11872	0.00339095	60	70	1135	1349	27	58
YJL217W	REE1	REgulation of Enolase	-0.793058	0.0455346	0.46271	0.420923	102	157	1290	1646	9	51
YJR001W	AVT1	Amino acid Vacuolar Transport	-0.199291	0.503873	-0.000363254	0.998958	171	250	1537	1644	34	94
YJR002W	MPP10	M Phase Phosphoproteins	1.13665	0.00333132	1.12155	0.020122	212	301	1001	548	28	39
YJR005W	APL1	clathrin Adaptor Protein complex Large chain	-0.606389	0.0284459	-1.19047	0.000253898	68	134	1006	978	41	94
YJR006W	POL31	POLymerase	0.548005	0.0677572	0.882859	0.0522023	92	124	538	442	15	19
YJR007W	SUI2	SUppressor of Initiator codon	1.1552	0.0050842	0.928465	0.0652259	263	421	1195	817	49	46
YJR009C	TDH2	Triose-phosphate DeHydrogenase	-1.28839	0.000247012	-1.25634	0.00114006	1637	2953	37634	34743	826	2574
YJR013W	GPI14	GlycosylPhosphatidylInositol anchor biosynthesis	0.032495	0.982972	-0.59655	0.687773	58	69	391	443	5	66
YJR014W	TMA22	Translation Machinery Associated	-0.358258	0.156949	1.09492	0.000805308	235	329	2366	2412	24	55
YJR015W			0.164841	0.578064	0.191488	0.634532	222	313	1584	1569	38	105
YJR016C	ILV3	IsoLeucine-plus-Valine requiring	0.397457	0.281574	-0.779583	0.0425543	766	1444	5469	5314	300	853
YJR017C	ESS1	ESSential	0.369464	0.408235	1.13664	0.0321587	108	203	560	983	11	31
YJR024C	MDE1	Methylthioribulose-1-phosphate DEhydratase	0.049007	0.903027	0.654599	0.19904	59	117	618	480	12	20
YJR025C	BNA1	Biosynthesis of Nicotinic Acid	-2.88873	0.00626176	-1.66718	0.185815	58	75	1798	4720	15	138
YJR031C	GEA1	Guanine nucleotide Exchange on ARF	0.177636	0.726222	0.193655	0.787689	76	131	589	599	28	19
YJR032W	CPR7	Cyclosporin-sensitive Proline Rotamase	1.49017	0.000205499	0.625026	0.30795	72	106	272	147	14	19
YJR033C	RAV1	Regulator of (H+)-ATPase in Vacuolar membrane	-0.000316224	0.999312	-0.698153	0.0863653	92	123	598	824	32	73
YJR035W	RAD26	RADiation sensitive	-0.0315917	0.947371	-0.125346	0.859356	53	70	336	495	13	27
YJR040W	GEF1	Glycerol Ethanol, Ferric requiring	0.245472	0.419505	-0.857854	0.0176804	57	82	384	388	26	48
YJR041C	URB2	Unhealthy Ribosome Biogenesis	0.763311	0.519791	-0.257416	0.874304	91	131	606	263	43	19
YJR042W	NUP85	NUclear Pore	0.864691	0.0172335	0.553513	0.267474	160	191	729	567	33	34
YJR045C	SSC1	Stress-Seventy subfamily C	0.410237	0.373088	-0.96988	0.0365196	1331	1935	7133	9036	459	1602
YJR046W	TAH11	Topo-A Hypersensitive	0.736055	0.00876028	0.339289	0.455949	97	154	466	519	14	46
YJR049C	UTR1	Unidentified TRanscript	-0.972644	0.00580941	-1.15051	0.00689234	62	75	726	1063	32	58
YJR051W	OSM1	OSMotic sensitivity	-1.21945	0.00123129	-0.781647	0.110562	67	106	981	1643	26	63
YJR052W	RAD7	RADiation sensitive	0.300713	0.439407	0.246816	0.702693	68	64	358	370	11	23
YJR058C	APS2	clathrin Associated Protein complex Small subunit	-0.384223	0.268746	0.881039	0.113482	53	81	527	619	4	18
YJR059W	PTK2	Putative serine/Threonine protein Kinase	0.232236	0.569221	-0.750442	0.0703353	199	337	1282	1676	66	214
YJR060W	CBF1	Centromere Binding Factor	1.06221	0.00262973	0.639923	0.220823	93	126	410	287	8	36
YJR064W	CCT5	Chaperonin Containing TCP-1	1.94171	7.37585e-13	1.04435	0.0017003	589	816	1386	1042	73	125
YJR065C	ARP3	Actin-Related Protein	-0.708853	0.116282	-0.396509	0.499307	205	321	2277	3331	43	181
YJR066W	TOR1	Target Of Rapamycin	0.512806	0.21975	-0.846948	0.0637784	206	281	1035	1225	114	122
YJR068W	RFC2	Replication Factor C	0.00941669	0.984267	0.750349	0.117674	112	176	1099	779	10	43
YJR069C	HAM1	6-n-HydroxylAMinopurine sensitive	-0.102739	0.846865	0.0829307	0.91819	66	70	638	354	15	23
YJR070C	LIA1	Ligand of eIF5A	0.409431	0.459943	1.00854	0.0905737	286	459	2663	1027	40	65
YJR072C	NPA3	Nucleolar Preribosomal Associated	-0.552193	0.0879403	0.942577	0.0243792	142	273	2161	1759	26	34
YJR075W	HOC1	Homologous to OCh1	0.20229	0.604139	-0.224042	0.66523	136	226	1267	790	40	84
YJR076C	CDC11	Cell Division Cycle	0.60927	0.0113654	0.50587	0.13482	191	307	1045	1087	36	66
YJR077C	MIR1	Mitochondrial Import Receptor	-0.932237	0.00240585	-0.825478	0.0265639	110	223	1832	2233	51	122
YJR085C	TMH11	TMem14 Homolog of 11 kDa	-1.86178	5.68987e-07	-0.219823	0.73622	56	110	1491	2374	16	41
YJR088C	EMC2	ER Membrane protein Complex	-0.840389	0.00701125	-0.581712	0.201324	57	66	738	733	13	44
YJR089W	BIR1	Baculoviral IAP Repeat-containing protein	0.477098	0.188073	0.202026	0.745419	70	83	369	366	19	19
YJR090C	GRR1	Glucose Repression-Resistant	0.549045	0.0245102	0.0320972	0.945913	127	174	691	670	30	57
YJR091C	JSN1	Just Say No	1.38501	1.41062e-07	-0.0561021	0.905033	314	449	926	1001	90	136
YJR092W	BUD4	BUD site selection	1.04728	0.00118078	-0.0440376	0.93949	185	277	668	799	59	73
YJR094W-A	RPL43B	Ribosomal Protein of the Large subunit	-1.61351	0.00050561	-0.0952156	0.90479	124	267	4874	2765	53	55
YJR096W			-1.84886	0.102884	-0.788584	0.600164	69	101	1027	2973	10	95
YJR103W	URA8	URAcil requiring	-0.723511	0.261132	-0.547096	0.489797	203	298	1647	3764	38	210
YJR104C	SOD1	SuperOxide Dismutase	-1.455	0.00176653	0.228479	0.742783	515	1081	9686	17990	115	286
YJR105W	ADO1	ADenOsine kinase	-0.0379449	0.926559	-0.0907833	0.862156	265	524	2929	2270	89	145
YJR109C	CPA2	Carbamyl Phosphate synthetase A	-0.899775	0.00444333	-2.20202	4.46628e-12	237	449	3715	4502	294	622
YJR117W	STE24	STErile	0.381937	0.280732	-0.327656	0.479166	136	246	1099	801	55	78
YJR121W	ATP2	ATP synthase	-0.615085	0.195667	-1.26436	0.00934363	682	1345	9223	10610	321	1219
YJR123W	RPS5	Ribosomal Protein of the Small subunit	-0.41306	0.455607	0.233504	0.74519	2093	4186	35584	18107	606	817
YJR124C			0.99713	0.0201715	0.787625	0.216689	56	99	332	174	9	17
YJR125C	ENT3	Epsin N-Terminal homology	0.248374	0.49153	0.352429	0.454042	167	205	906	1184	24	66
YJR126C	VPS70	Vacuolar Protein Sorting	-0.663975	0.0379888	-1.03767	0.00506487	109	134	1103	1462	50	99
YJR127C	RSF2	ReSpiration Factor	0.170259	0.671071	-0.459165	0.289153	231	392	1493	2093	94	146
YJR132W	NMD5	Nonsense-Mediated mRNA Decay	0.143093	0.768626	-0.303535	0.608456	105	158	856	711	46	40
YJR134C	SGM1	Slow growth on Galactose and Mannose	-0.597399	0.0183169	-0.0654676	0.899965	78	118	972	975	18	43
YJR137C	MET5	METhionine requiring	0.390225	0.170385	-1.37507	8.66767e-06	67	128	475	487	48	99
YJR138W	IML1	Increased Minichromosome Loss	0.464005	0.0987068	-0.0786917	0.88248	90	127	486	551	25	42
YJR139C	HOM6	HOMoserine requiring	-1.06819	7.45708e-06	-0.89959	0.00134353	268	422	4890	4581	119	263
YJR140C	HIR3	HIstone Regulation	0.367863	0.308716	-0.438754	0.368697	71	94	457	392	30	33
YJR142W			-0.461076	0.228254	0.137012	0.829388	96	115	802	1137	14	46
YJR143C	PMT4	Protein O-MannosylTransferase	0.0878274	0.816287	-0.714556	0.0489686	227	342	1827	1692	111	148
YJR144W	MGM101	Mitochondrial Genome Maintenance	-0.0383098	0.920968	-0.0993925	0.861126	64	132	674	620	16	46
YJR145C	RPS4A	Ribosomal Protein of the Small subunit	-0.089711	0.863386	0.030288	0.966781	785	1692	10567	6225	217	483
YJR147W	HMS2	High-copy Mep Suppressor	1.77459	7.19501e-09	1.39149	0.00144605	125	275	421	324	13	31
YJR148W	BAT2	Branched-chain Amino acid Transaminase	-0.506517	0.216936	0.122497	0.840112	408	806	4928	6086	81	261
YKL002W	DID4	Doa4-Independent Degradation	-1.22864	0.000617709	-0.0925637	0.889556	90	141	1394	2137	19	56
YKL004W	AUR1	AUreobasidin A Resistance	0.986541	0.0012064	0.238642	0.607694	171	372	947	798	47	82
YKL005C	BYE1	BYpass of ESS1	-0.592159	0.0294544	0.359115	0.447511	72	120	937	951	18	25
YKL006W	RPL14A	Ribosomal Protein of the Large subunit	-0.778218	0.0771167	-0.282596	0.639419	351	733	7687	4205	118	264
YKL007W	CAP1	CAPping	-1.03614	0.00197043	-0.12703	0.821977	138	221	1948	2846	33	85
YKL008C	LAC1	Longevity-Assurance gene Cognate (LAG1 Cognate)	-1.70778	2.74238e-07	-1.1566	0.00429115	75	136	1961	2490	34	110
YKL009W	MRT4	mRNA Turnover 4	0.284099	0.67444	0.489888	0.529738	190	260	1878	595	39	50
YKL010C	UFD4	Ubiquitin Fusion Degradation protein	-0.122183	0.802246	-0.232567	0.702693	194	194	1319	1560	60	69
YKL012W	PRP40	Pre-mRNA Processing	-0.232214	0.420419	0.0248338	0.963888	100	133	923	891	26	41
YKL013C	ARC19	ARp2/3 Complex subunit	-0.92582	0.0036417	-0.232484	0.655054	74	162	1292	1564	27	52
YKL014C	URB1	Unhealthy Ribosome Biogenesis	1.62766	0.186212	-0.0187685	0.993274	320	414	1090	505	126	42
YKL015W	PUT3	Proline UTilization	0.543665	0.137692	-0.390438	0.442346	60	146	456	439	19	61
YKL016C	ATP7	ATP synthase	-1.25005	6.47794e-06	-0.461695	0.250421	85	170	1884	2013	30	73
YKL019W	RAM2	RAS protein and A-factor Maturation	-0.926096	0.0352217	-0.252363	0.717265	57	129	974	1265	11	58
YKL020C	SPT23	SuPpressor of Ty	-0.299282	0.396305	-0.958775	0.00959431	124	183	1045	1434	64	108
YKL021C	MAK11	MAintenance of Killer	0.343283	0.441255	1.7246	0.00100509	150	236	1247	752	17	15
YKL022C	CDC16	Cell Division Cycle	-0.299004	0.365151	-0.0440696	0.941727	81	105	745	774	25	30
YKL023C-A	MIN9	mitochondrial MINi protein of 9 kDa	0.692333	0.0821775	0.516069	0.402201	58	96	393	231	9	23
YKL023W	SKA1	SKi Associated factor	-1.05338	0.0105191	-0.422225	0.488569	64	80	757	1228	13	48
YKL024C	URA6	URAcil requiring	-1.14361	0.000715044	0.0112837	0.986773	76	195	1928	1841	23	54
YKL025C	PAN3	Poly(A) Nuclease	0.0424977	0.926145	0.380938	0.484696	74	173	660	857	20	33
YKL028W	TFA1	Transcription Factor a, subunit 1	0.0623066	0.880834	0.456585	0.375725	85	142	795	624	9	42
YKL029C	MAE1	MAlic Enzyme	3.44161	1.97159e-25	0.613392	0.161014	472	791	481	278	85	151
YKL032C	IXR1	Intrastrand cross (X)-link Recognition	0.797747	0.000583687	0.558362	0.0708378	286	483	1428	1448	51	101
YKL033W-A			0.0551205	0.900004	0.701813	0.110015	216	462	1906	2238	30	95
YKL034W	TUL1	Transmembrane Ubiquitin Ligase	-0.991433	0.00727695	-1.24606	0.00429115	52	96	737	1159	35	66
YKL035W	UGP1	UDP-glucose pyrophosphorylase	-2.38353	0.00117318	-2.18476	0.00675684	271	438	6191	17738	144	973
YKL038W	RGT1	Restores Glucose Transport	-0.317613	0.408765	-0.691749	0.11161	102	163	889	1263	33	98
YKL039W	PTM1		-0.415288	0.172355	-0.96299	0.0046732	113	163	1068	1353	51	109
YKL040C	NFU1	NifU-like protein	-1.10837	2.75394e-05	0.152905	0.789962	56	84	1059	926	13	24
YKL043W	PHD1	PseudoHyphal Determinant	1.59196	4.30106e-08	0.971145	0.0126108	189	341	651	488	31	45
YKL045W	PRI2	DNA PRImase	-0.809903	0.0127526	-0.291562	0.593546	54	80	785	760	23	23
YKL046C	DCW1	Defective Cell Wall	-0.627163	0.0771167	-0.504274	0.291149	90	107	893	1140	35	45
YKL051W	SFK1	Suppressor of Four Kinase	-1.16276	7.65754e-06	-0.0436427	0.938969	73	119	1515	1297	16	43
YKL054C	DEF1	RNAPII DEgradation Factor	2.41138	2.30582e-10	0.651983	0.180657	720	820	1186	777	120	157
YKL056C	TMA19	Translation Machinery Associated	-1.78526	7.32685e-05	-0.639953	0.257917	585	1040	23632	12748	289	397
YKL057C	NUP120	NUclear Pore	-0.0269492	0.941075	-0.534824	0.146288	109	168	975	877	47	67
YKL060C	FBA1	Fructose-1,6-Bisphosphate Aldolase	-1.4556	0.00010902	-1.23431	0.0029718	8798	16220	194505	246234	3879	14927
YKL063C			-1.25604	0.000115143	0.439628	0.435842	58	101	1028	1433	12	22
YKL064W	MNR2	MaNganese Resistance	-0.347289	0.423303	-0.399222	0.446612	216	249	1726	2251	43	157
YKL065C	YET1	Yeast Endoplasmic reticulum Transmembrane protein	-2.31109	9.02746e-12	-1.16592	0.0046732	101	162	3549	4953	45	137
YKL067W	YNK1	Yeast Nucleoside diphosphate Kinase	-1.95274	5.46352e-06	-0.39615	0.524403	127	158	3005	4349	22	102
YKL068W	NUP100	NUclear Pore	1.16142	3.49204e-07	0.595555	0.0800638	170	260	626	635	30	53
YKL072W	STB6	Sin Three Binding protein	0.123642	0.761664	-0.426859	0.414644	52	69	316	418	17	31
YKL073W	LHS1	Lumenal Hsp Seventy	0.238713	0.426755	-0.735797	0.0291241	103	162	818	655	46	82
YKL074C	MUD2	Mutant U1 Die	-0.3608	0.332774	0.846079	0.146635	59	64	586	477	5	16
YKL077W	PSG1	Pma1 Stabilization in the Golgi	-0.886047	0.000970545	-0.857649	0.0109313	86	156	1570	1332	45	81
YKL078W	DHR2	DEAH-box RNA helicase	1.21923	0.315843	1.03026	0.497415	72	112	421	102	14	8
YKL079W	SMY1	Suppressor of MYo2-66	-0.651301	0.0218273	-0.322732	0.486846	66	90	766	852	22	35
YKL080W	VMA5	Vacuolar Membrane Atpase	-0.516299	0.401118	-1.2667	0.041568	332	607	4256	4396	110	650
YKL081W	TEF4	Translation Elongation Factor	0.395513	0.389988	-0.211034	0.727534	936	1635	7844	4858	336	476
YKL082C	RRP14	Ribosomal RNA Processing	0.8145	0.101682	1.67528	0.00880036	119	130	646	318	12	10
YKL085W	MDH1	Malate DeHydrogenase	-2.48639	2.39945e-06	-2.07117	0.000463579	83	154	3339	5185	50	281
YKL087C	CYT2	CYTochrome-c1-heme-lyase	0.445399	0.239436	0.248334	0.683391	89	96	404	511	11	38
YKL088W	CAB3	Coenzyme A Biosynthesis	0.171111	0.667494	0.400999	0.438788	117	117	628	782	18	36
YKL092C	BUD2	BUD site selection	0.184721	0.550714	-0.67922	0.0631509	63	109	480	505	28	52
YKL094W	YJU3		-0.746141	0.0472646	-0.398541	0.427857	144	257	1695	2639	43	116
YKL096W	CWP1	Cell Wall Protein	-1.32784	9.25968e-06	-0.440378	0.34242	60	111	1307	1469	16	54
YKL096W-A	CWP2	Cell Wall Protein	-1.94963	5.45622e-06	-1.43673	0.00267784	760	1875	30215	33468	510	1649
YKL099C	UTP11	U Three Protein	-0.172647	0.690365	0.4314	0.466754	70	90	742	462	10	26
YKL100C	YPF1	Yeast Presenilin-like Family 1	-1.56322	0.000129108	-1.41575	0.00259757	100	127	2002	2464	37	163
YKL101W	HSL1	Histone Synthetic Lethal	1.23834	0.00327699	-0.00544981	0.994947	351	438	1352	894	104	111
YKL103C	APE1	AminoPeptidase	-2.29263	8.13034e-05	-2.80566	7.77367e-06	64	106	1744	3646	61	339
YKL104C	GFA1	Glutamine:Fructose-6-phosphate Amidotransferase	0.692987	0.0175444	-0.12437	0.787688	331	396	1609	1413	89	142
YKL105C	SEG2	Stability of Eisosomes Guaranteed	0.7546	0.00330666	-0.128629	0.788507	87	134	429	430	27	43
YKL106W	AAT1	Aspartate AminoTransferase	2.0902	3.33485e-09	0.717501	0.205702	55	106	130	114	14	13
YKL109W	HAP4	Heme Activator Protein	-1.24099	0.00107691	-1.70082	3.91532e-05	111	220	2364	2646	72	264
YKL110C	KTI12	Kluveromyces lactis Toxin Insensitive	-0.0679138	0.864417	0.491759	0.36033	62	103	657	474	9	26
YKL112W	ABF1	ARS-Binding Factor 1	1.34605	3.1032e-06	0.302645	0.546421	81	120	295	226	13	36
YKL113C	RAD27	RADiation sensitive	-0.317775	0.40652	0.362084	0.519409	73	111	867	642	20	20
YKL114C	APN1	APurinic/apyrimidinic eNdonuclease	-0.85071	0.00327699	0.196157	0.743094	55	69	724	760	12	20
YKL117W	SBA1	increased Sensitivity to Benzoquinone Ansamycins	-0.571075	0.0505093	0.295601	0.456743	368	497	4029	4492	59	158
YKL120W	OAC1	OxaloAcetate Carrier	1.4538	0.143465	1.06728	0.385298	132	257	617	298	29	14
YKL122C	SRP21	Signal Recognition Particle	-0.575816	0.0755765	1.43689	0.00148523	147	169	1799	1375	9	27
YKL126W	YPK1	Yeast Protein Kinase	-0.249583	0.442284	-0.355902	0.374538	185	253	1590	1855	45	128
YKL127W	PGM1	PhosphoGlucoMutase	0.302963	0.334409	-0.193224	0.66523	174	272	1365	1008	54	93
YKL128C	PMU1	PhosphoMUtase	0.625621	0.0290439	0.756879	0.0507491	148	272	965	796	19	55
YKL129C	MYO3	MYOsin	0.31347	0.376175	-0.560164	0.168349	147	212	779	1120	51	106
YKL135C	APL2	clathrin Adaptor Protein complex Large chain	-0.044746	0.891932	-0.57612	0.106757	82	153	829	741	33	69
YKL141W	SDH3	Succinate DeHydrogenase	-2.01016	1.74009e-09	-0.990302	0.0192366	78	130	2165	3274	41	79
YKL142W	MRP8	Mitochondrial Ribosomal Protein	-2.15393	7.76987e-07	-0.978608	0.0678995	120	170	3354	5141	35	152
YKL143W	LTV1	Low Temperature Viability	0.130848	0.851362	1.2186	0.0826923	144	186	1310	710	24	12
YKL145W	RPT1	Regulatory Particle Triple-A protein, or Regulatory Particle Triphosphatase	-0.0244388	0.939775	0.581625	0.0595586	389	520	3150	2993	58	124
YKL146W	AVT3	Amino acid Vacuolar Transport	0.11578	0.785102	0.365343	0.47531	132	243	905	1321	23	64
YKL150W	MCR1	Mitochondrial NADH-Cytochrome b5 Reductase	-3.54728	1.82425e-12	-2.35116	3.82858e-05	62	85	3420	7886	55	185
YKL151C	NNR2	Nicotinamide Nucleotide Repair	-2.15975	0.00151906	-0.963288	0.257917	101	177	1903	6065	26	156
YKL152C	GPM1	Glycerate PhosphoMutase	-1.9589	1.04535e-05	-1.60769	0.00110653	1299	2026	40282	44261	633	2705
YKL155C	RSM22	Ribosomal Small subunit of Mitochondria	0.637431	0.0195595	0.00594653	0.992925	75	106	371	396	19	34
YKL156W	RPS27A	Ribosomal Protein of the Small subunit	-0.658704	0.170271	0.552893	0.413981	65	127	1280	677	18	17
YKL157W	APE2	AminoPEptidase	-0.637738	0.156054	-1.4404	0.00185135	243	416	2444	4178	140	411
YKL160W	ELF1	ELongation Factor	-1.05804	1.18312e-05	0.923179	0.0251549	95	137	1590	1592	13	23
YKL164C	PIR1	Protein containing Internal Repeats	-1.53956	2.03892e-07	-1.27823	0.000125584	331	431	7811	6958	205	326
YKL165C	MCD4	Morphogenesis Checkpoint Dependent	0.567032	0.132897	-0.9432	0.0304045	88	86	437	363	42	55
YKL166C	TPK3	Takashi's Protein Kinase	0.790402	0.0765913	2.17249	0.00256144	66	93	388	222	6	4
YKL168C	KKQ8		-0.31142	0.45411	-0.261775	0.660092	67	120	599	899	16	52
YKL171W	NNK1	Nitrogen Network Kinase	-0.483839	0.154436	-0.764955	0.0648665	74	109	700	979	28	65
YKL172W	EBP2	EBNA1-binding protein (homolog)	0.881347	0.139442	1.47633	0.0238901	465	517	2500	1135	52	41
YKL173W	SNU114	Small NUclear ribonucleoprotein associated	0.404754	0.217417	0.286945	0.55371	127	160	713	732	31	36
YKL174C	TPO5	Transporter of POlyamines	-0.352033	0.370958	-0.0409202	0.955247	58	80	479	682	17	24
YKL175W	ZRT3	Zinc-Regulated Transporter	0.218034	0.442722	0.312733	0.446371	111	202	886	857	22	52
YKL176C	LST4	Lethal with Sec Thirteen	0.947376	7.0051e-05	0.201831	0.606903	180	283	802	770	44	72
YKL179C	COY1	CASP Of Yeast	-0.228103	0.471095	0.181002	0.717265	120	136	986	1027	20	49
YKL180W	RPL17A	Ribosomal Protein of the Large subunit	0.207464	0.709709	0.885946	0.103545	1344	3066	15351	8848	258	381
YKL181W	PRS1	PhosphoRibosylpyrophosphate Synthetase	0.388137	0.421519	0.840468	0.104861	494	711	3948	2159	82	103
YKL182W	FAS1	Fatty Acid Synthetase	-0.147338	0.796609	-1.50474	0.00264781	1784	2719	12638	19955	1565	1851
YKL184W	SPE1	SPErmidine auxotroph	0.169684	0.605078	-0.629644	0.0795092	104	207	897	880	40	102
YKL185W	ASH1	Asymmetric Synthesis of HO	-1.1297	0.00373728	-0.348704	0.536028	113	143	1454	2269	24	79
YKL186C	MTR2	Mrna TRansport	0.111345	0.772954	0.155314	0.787921	98	108	620	663	13	45
YKL190W	CNB1	CalciNeurin subunit B	-0.778953	0.00782243	0.986716	0.0356705	78	124	1087	1179	5	26
YKL191W	DPH2	DiPHthamide	1.95521	7.28756e-06	1.02538	0.0652259	162	354	539	309	33	33
YKL192C	ACP1	Acyl Carrier Protein	-0.868029	0.00462338	0.346345	0.447064	139	276	2165	2684	29	66
YKL195W	MIA40	Mitochondrial intermembrane space Import and Assembly	-0.391816	0.390319	0.264049	0.663611	286	420	2356	3720	41	146
YKL196C	YKT6		0.527957	0.0512362	1.00849	0.00637215	174	220	931	891	15	45
YKL197C	PEX1	PEroXin	0.864107	0.0119461	0.476655	0.372082	92	109	322	416	10	35
YKL198C	PTK1	Putative serine/Threonine protein Kinase	0.261433	0.550243	-0.650622	0.178312	95	132	459	788	36	69
YKL203C	TOR2	Target Of Rapamycin	0.172247	0.638254	-0.619614	0.109376	153	220	1058	1124	70	90
YKL204W	EAP1	EIF4E-Associated Protein	0.558648	0.0420032	0.161695	0.727623	132	210	685	831	29	61
YKL205W	LOS1	Loss Of Suppression	0.279987	0.612177	-0.0742706	0.927065	113	162	907	593	43	32
YKL207W	EMC3	ER Membrane protein Complex	-0.587435	0.0640876	0.293902	0.515337	202	347	2409	2936	34	102
YKL209C	STE6	STErile	0.664969	0.0922223	-1.08002	0.0106208	298	381	1451	1408	183	208
YKL210W	UBA1	UBiquitin Activating	0.90146	0.00386579	-0.422158	0.279594	890	1096	3262	3854	277	510
YKL211C	TRP3	TRyPtophan	-0.785034	0.00810316	-0.737884	0.0405895	135	220	1930	2059	44	138
YKL212W	SAC1	Suppressor of ACtin	1.10414	0.00140355	-0.0547506	0.92565	293	473	1456	879	68	172
YKL213C	DOA1	Degradation Of Alpha	-0.417201	0.205138	-0.00462566	0.994947	125	170	1106	1497	29	59
YKL215C	OXP1	OXoProlinase	0.67412	0.03038	-0.273168	0.55678	110	162	477	642	36	59
YKL216W	URA1	URAcil requiring	-0.322838	0.634118	0.664144	0.367741	474	744	7171	2870	101	99
YKR001C	VPS1	Vacuolar Protein Sorting	-0.401546	0.158394	-0.512619	0.123824	291	383	2760	3154	89	202
YKR002W	PAP1	Poly(A) Polymerase	-0.387515	0.232934	0.168597	0.761796	87	115	793	957	22	30
YKR003W	OSH6	OxySterol binding protein Homolog	0.299699	0.405703	0.0555938	0.927434	103	130	528	730	20	48
YKR006C	MRPL13	Mitochondrial Ribosomal Protein, Large subunit	-0.131681	0.773987	0.00355475	0.995631	93	128	632	965	15	54
YKR008W	RSC4	Remodel the Structure of Chromatin	0.236964	0.468046	0.361996	0.43261	110	149	801	657	14	48
YKR011C			-1.22172	3.07036e-05	-1.21154	0.00108661	62	78	1176	997	25	75
YKR013W	PRY2	Pathogen Related in Yeast	-0.178697	0.670479	0.151754	0.788507	200	353	2550	1519	47	98
YKR014C	YPT52	Yeast Protein Two	-1.20273	0.00175965	-0.00434988	0.995155	118	160	1858	2376	16	74
YKR016W	MIC60	MItochondrial contact site and Cristae organizing system	-0.864984	0.0038725	-0.560004	0.175074	77	126	1073	1336	24	66
YKR018C			-0.485883	0.251502	-0.181534	0.767009	201	292	1755	2778	41	135
YKR021W	ALY1	Arrestin-Like Yeast protein	0.21079	0.57057	0.0166672	0.978959	65	105	421	537	20	28
YKR023W	RQT4	Ribosome-Quality control Trigger factor	-0.547365	0.230127	1.02412	0.137984	56	53	667	422	7	9
YKR024C	DBP7	Dead Box Protein	1.57134	0.140653	0.0482509	0.97677	73	106	284	116	28	13
YKR026C	GCN3	General Control Nonderepressible	0.167493	0.670327	1.0717	0.0269357	92	150	789	620	17	15
YKR028W	SAP190	Sit4 Associated Protein	0.732591	0.0245405	0.354666	0.433331	258	303	1163	1108	55	70
YKR029C	SET3	SET domain-containing	-0.107253	0.75197	0.0264483	0.967685	60	81	531	474	14	27
YKR030W	GMH1	Gea1-6 Membrane-associated High-copy suppressor	-0.122463	0.764074	1.31698	0.0286039	56	69	513	395	5	10
YKR031C	SPO14	SPOrulation	-0.13518	0.743373	-0.852855	0.0344082	154	170	1117	1283	71	97
YKR036C	CAF4	CCR4 Associated Factor	0.25592	0.42034	0.334357	0.51017	60	111	462	466	15	24
YKR038C	KAE1	Kinase-Associated Endopeptidase	0.34844	0.256243	0.705687	0.087352	108	211	838	775	23	32
YKR042W	UTH1	yoUTH	-0.373283	0.427865	-0.75494	0.125781	557	1315	8285	6988	352	480
YKR043C	SHB17	SedoHeptulose 1,7-Bisphosphatase	0.890768	0.0022385	0.915803	0.0086836	382	702	2137	1640	49	121
YKR046C	PLN1	PeriLipiN	-0.592297	0.165136	0.0212612	0.976145	111	198	1368	1641	16	81
YKR048C	NAP1	Nucleosome Assembly Protein	0.221498	0.655637	0.310529	0.593546	430	733	2750	3706	61	238
YKR050W	TRK2	TRansport of potassium (K)	0.316785	0.396032	-0.868352	0.0384502	54	118	383	498	28	63
YKR054C	DYN1	DYNein	0.466505	0.386735	-0.792359	0.175889	209	260	1143	1129	118	91
YKR056W	TRM2	tRNA Methyltransferase	0.0873146	0.857906	0.670907	0.221832	106	152	1036	574	20	26
YKR057W	RPS21A	Ribosomal Protein of the Small subunit	-2.24551	9.06658e-05	-0.581236	0.456592	134	206	7246	3391	74	53
YKR058W	GLG1	Glycogenin-Like Gene	-1.83185	1.14821e-05	-1.89177	6.30255e-05	57	86	1254	2075	37	131
YKR059W	TIF1	Translation Initiation Factor	1.20544	0.000417697	0.940422	0.0209696	453	749	2087	1319	51	139
YKR060W	UTP30	U Three Protein	0.608822	0.0684338	1.35685	0.0105267	81	95	433	341	5	16
YKR063C	LAS1	Lethal in the Absence of SSD1-v	-0.192918	0.562604	0.396646	0.455949	53	84	533	493	8	23
YKR065C	PAM17	Presequence translocase-Associated Motor	-1.85046	0.00200419	-2.18675	0.000964813	52	77	1286	1766	22	184
YKR066C	CCP1	Cytochrome c Peroxidase	-1.21559	0.0162508	-0.584574	0.366796	213	352	2951	5545	53	221
YKR070W			-0.317236	0.46884	-0.476401	0.386022	60	123	555	900	21	54
YKR071C	DRE2	Derepressed for Ribosomal protein S14 Expression	-0.630666	0.0498839	-0.00747959	0.991877	125	212	1944	1457	25	78
YKR072C	SIS2	SIt4 Suppressor	0.640292	0.00774201	0.559827	0.0774235	282	439	1468	1560	43	103
YKR074W	AIM29	Altered Inheritance rate of Mitochondria	-1.84987	3.86847e-10	0.181906	0.776416	51	71	1284	1613	10	22
YKR079C	TRZ1	tRNase Z	0.961786	0.00361001	1.07691	0.0257157	107	134	497	331	12	22
YKR080W	MTD1	Methylene Tetrahydrafolate Dehydrogenase	-2.11539	0.00093127	-1.66126	0.0220696	73	191	2091	5000	41	228
YKR081C	RPF2	Ribosome Production Factor	0.408794	0.510711	1.51416	0.0241938	160	213	1287	593	21	13
YKR082W	NUP133	NUclear Pore	0.67999	0.0481236	0.0429023	0.94383	140	211	811	631	44	50
YKR084C	HBS1	Hsp70 subfamily B Suppressor	0.183571	0.569849	-0.0285499	0.957797	131	150	802	858	27	60
YKR086W	PRP16	Pre-mRNA Processing	0.329183	0.244906	0.241591	0.624744	70	106	467	453	14	30
YKR087C	OMA1	Overlapping activity with M-AAA protease	-0.634475	0.0248545	0.105828	0.860267	62	81	777	695	11	29
YKR089C	TGL4	TriacylGlycerol Lipase	-0.667213	0.0563292	-0.948834	0.0156786	162	259	1811	2544	65	184
YKR090W	PXL1	PaXillin-Like protein	0.923415	0.00161611	0.514279	0.264553	85	149	460	343	15	33
YKR092C	SRP40	Serine Rich Protein	2.09073	3.5471e-05	1.07257	0.0886878	252	392	704	293	41	40
YKR093W	PTR2	Peptide TRansport	0.708955	0.0300463	-1.53508	7.77367e-06	207	317	1277	833	139	315
YKR094C	RPL40B	Ribosomal Protein of the Large subunit	-0.399421	0.586985	0.549678	0.513885	444	1073	8757	3881	138	112
YKR095W	MLP1	Myosin-Like Protein	0.338456	0.406789	-0.0704639	0.907068	362	436	2311	1933	106	127
YKR096W	ESL2	EST/SMG-like	0.185514	0.548046	-0.389371	0.304507	113	191	803	935	37	80
YKR099W	BAS1	BASal	0.753432	0.0158341	0.368873	0.469978	80	121	427	357	21	23
YKR100C	SKG1	Suppressor of lethality of Kex2 Gas1 double null mutant	-0.430765	0.207118	0.3182	0.566831	54	116	766	703	17	21
YLL001W	DNM1	DyNaMin-related	0.0716866	0.889958	-0.67033	0.193196	123	164	761	1048	28	121
YLL003W	SFI1	Suppressor of Fermentation Induced loss of stress resistance	-0.00630257	0.986424	0.320022	0.54053	61	87	472	507	12	23
YLL008W	DRS1	Deficiency of Ribosomal Subunits	1.48374	0.165704	1.6939	0.162626	357	418	1288	592	40	17
YLL010C	PSR1	Plasma membrane Sodium Response	0.885421	0.00107295	-0.305902	0.463934	89	162	436	444	35	53
YLL011W	SOF1	Suppressor Of Fibrillarin	0.997686	0.0217779	0.595581	0.340154	100	112	476	244	17	24
YLL013C	PUF3	PUmilio-homology domain Family	2.16577	8.01795e-10	-1.00354	0.0156786	222	385	352	522	93	282
YLL015W	BPT1	Bile Pigment Transporter	-1.0894	0.00133998	-1.18646	0.00311946	90	108	1236	1577	54	75
YLL018C	DPS1		0.539621	0.0540946	-0.223535	0.546664	877	1375	5139	5000	230	564
YLL018C-A	COX19	Cytochrome c OXidase	-0.00735848	0.987013	0.0184804	0.978959	61	85	495	475	6	40
YLL019C	KNS1	Kinase Next to SPA2	0.928415	0.0189298	-0.521098	0.3175	113	152	344	576	29	90
YLL021W	SPA2	Spindle Pole Antigen	1.19254	0.00690012	0.534011	0.358496	326	356	1174	855	66	62
YLL022C	HIF1	Hat1 Interacting Factor	0.103497	0.783458	1.01531	0.0320966	86	131	771	558	13	18
YLL024C	SSA2	Stress-Seventy subfamily A	1.78915	1.8399e-05	-0.603395	0.249023	1395	1918	4182	2208	445	1101
YLL026W	HSP104	Heat Shock Protein	-1.64034	0.00197584	-1.55775	0.00739476	781	772	11757	21272	336	1202
YLL028W	TPO1	Transporter of POlyamines	1.62918	5.82077e-05	-0.473513	0.414933	65	112	229	144	33	33
YLL029W	FRA1	Fe Repressor of Activation	-0.697286	0.0613895	-0.742727	0.0895889	183	247	1879	2733	56	170
YLL031C	GPI13	GlycosylPhosphatidylInositol anchor biosynthesis	0.674606	0.0284277	-0.350767	0.425463	107	170	631	506	43	56
YLL032C			0.339376	0.30312	-0.594282	0.177501	53	68	344	291	16	39
YLL034C	RIX7	RIbosome eXport	1.26617	0.293734	0.144344	0.937515	112	145	511	207	39	15
YLL035W	GRC3		2.55994	2.27774e-07	0.974756	0.163486	65	135	156	62	12	16
YLL036C	PRP19	Pre-RNA Processing	0.35544	0.184638	0.354745	0.414226	87	137	589	558	15	37
YLL038C	ENT4	Epsin N-Terminal homology	1.49619	3.69561e-07	0.851279	0.0919962	69	90	192	182	10	16
YLL039C	UBI4	Ubiquitin	-2.90413	2.57461e-06	-2.2168	0.00142285	100	140	3494	8307	57	326
YLL040C	VPS13	Vacuolar Protein Sorting	-0.227405	0.645058	-1.33592	0.00319885	329	417	2262	3551	222	307
YLL043W	FPS1	fdp1 Suppressor	0.112916	0.739121	-0.0798491	0.871271	174	254	1493	1120	40	96
YLL045C	RPL8B	Ribosomal Protein of the Large subunit	-0.335268	0.508902	0.580555	0.294461	802	1533	12103	6886	175	248
YLL048C	YBT1	Yeast Bile Transporter	-0.309582	0.562604	-1.13178	0.028467	305	378	2984	2690	205	189
YLL050C	COF1	COFilin	-2.66486	3.04583e-25	-1.0371	0.00123848	162	266	8513	9172	90	163
YLL051C	FRE6	Ferric REductase	0.508158	0.0792573	-0.494128	0.216689	70	121	474	401	30	47
YLL058W	HSU1	Hydrogen Sulfide Utilizing	-0.078058	0.849151	-0.731193	0.100366	60	65	413	472	17	47
YLR001C			-0.653966	0.0748412	-0.817309	0.0723443	69	91	664	1001	24	62
YLR002C	NOC3	NucleOlar Complex associated	0.405299	0.475158	0.257604	0.744597	116	144	882	439	32	26
YLR003C	CMS1	Complementation of Mcm-10 Suppressor	0.37263	0.617596	0.246146	0.813692	75	85	656	186	19	18
YLR006C	SSK1	Suppressor of Sensor Kinase	0.563713	0.04413	-0.183711	0.697101	92	159	518	585	23	62
YLR008C	PAM18	Presequence translocase-Associated Motor	0.697083	0.0419139	0.997256	0.0403468	74	177	540	442	11	25
YLR009W	RLP24	Ribosomal-Like Protein	0.691557	0.210967	1.82725	0.00311064	230	323	1607	674	22	20
YLR015W	BRE2	BREfeldin A sensitivity	0.232291	0.664125	0.969675	0.157174	53	80	386	358	13	5
YLR017W	MEU1	Multicopy Enhancer of UAS2	0.659918	0.0698983	0.648236	0.18247	109	229	825	545	24	36
YLR018C	POM34	POre Membrane	0.819821	0.00719326	0.449535	0.384624	66	101	353	269	12	24
YLR019W	PSR2	Plasma membrane Sodium Response	1.40426	7.28883e-08	0.431536	0.286687	133	217	401	461	20	58
YLR020C	YEH2	Yeast steryl Ester Hydrolase	0.778554	0.00816017	0.117323	0.833302	75	133	392	395	24	30
YLR022C	SDO1		1.10763	0.00180496	1.73729	0.00126401	99	152	480	287	8	14
YLR023C	IZH3	Implicated in Zinc Homeostasis	-0.154708	0.750034	-0.837455	0.0924044	87	104	635	787	20	92
YLR024C	UBR2		0.783073	0.00493241	-0.22394	0.624744	101	121	406	455	25	53
YLR025W	SNF7	Sucrose NonFermenting	-0.615068	0.0385598	0.918609	0.0378256	112	130	1156	1326	11	28
YLR026C	SED5	Suppressor of Erd2 Deletion	0.985278	0.00398783	0.192746	0.742309	94	142	428	356	11	54
YLR027C	AAT2	Aspartate AminoTransferase	-0.131541	0.804075	-0.548211	0.309514	452	945	4749	4983	134	506
YLR028C	ADE16	ADEnine	-0.307974	0.577092	-0.310698	0.642117	419	718	3678	5420	87	370
YLR029C	RPL15A	Ribosomal Protein of the Large subunit	-0.0830321	0.9074	1.02963	0.11161	2794	5740	36157	21665	548	485
YLR032W	RAD5	RADiation sensitive	-0.00922075	0.984256	-0.543438	0.257917	52	72	469	357	22	30
YLR033W	RSC58	Remodel the Structure of Chromatin	-0.00465201	0.989038	0.520924	0.255527	71	127	659	631	10	31
YLR034C	SMF3		0.363572	0.203341	-0.15786	0.751969	72	105	440	465	17	42
YLR039C	RIC1	RIbosome Control	0.173799	0.59382	-0.227541	0.636903	75	106	548	511	26	35
YLR043C	TRX1	ThioRedoXin	-1.71381	3.44486e-06	-0.315552	0.565792	98	270	3466	4051	41	88
YLR044C	PDC1	Pyruvate DeCarboxylase	1.29295	2.30582e-10	-0.443268	0.0711813	16245	28933	62752	56441	5625	12413
YLR045C	STU2	Suppressor of TUbulin	0.0150839	0.972527	0.132694	0.81755	105	125	802	723	28	32
YLR048W	RPS0B	Ribosomal Protein of the Small subunit	1.31629	0.00682026	1.048	0.0584786	1610	3272	8193	4373	271	355
YLR052W	IES3	Ino Eighty Subunit	0.255103	0.396499	0.790166	0.054601	107	161	828	650	14	32
YLR055C	SPT8	SuPpressor of Ty	1.37784	7.04289e-09	0.597724	0.117674	109	185	381	356	18	39
YLR056W	ERG3	ERGosterol biosynthesis	0.559418	0.0150745	0.287318	0.373051	357	531	2055	1910	72	142
YLR057W	MNL2	MaNnosidase-Like protein	0.142347	0.691496	0.236596	0.687773	60	73	396	406	10	24
YLR058C	SHM2	Serine HydroxyMethyltransferase	-1.86356	0.00111547	-2.30042	0.000165629	572	925	12044	23289	434	2013
YLR059C	REX2	Rna EXonuclease	0.237442	0.571503	0.455496	0.405903	66	178	684	615	19	30
YLR060W	FRS1	phenylalanyl (F)-tRNA Synthetase	0.673715	0.0490375	0.030809	0.956439	668	1087	4322	2875	169	330
YLR069C	MEF1	Mitochondrial Elongation Factor	0.120421	0.769375	-1.07447	0.00647523	100	122	564	797	51	86
YLR071C	RGR1	Resistant to Glucose Repression	0.917441	9.44805e-05	-0.105004	0.807007	138	235	646	639	39	78
YLR073C	RFU1	Regulator of Free Ubiquitin chains	2.17511	2.54148e-09	2.38871	0.000838474	57	103	134	96	2	7
YLR074C	BUD20	BUD site selection	0.0927618	0.782532	1.44005	0.000322276	149	230	1328	1007	14	27
YLR075W	RPL10	Ribosomal Protein of the Large subunit	-0.94181	0.0275923	-0.363074	0.518302	618	1300	14859	8671	245	445
YLR077W	FMP25	Found in Mitochondrial Proteome	-0.569222	0.160569	-0.725845	0.142837	73	103	700	1019	19	73
YLR079W	SIC1	Substrate/Subunit Inhibitor of Cyclin-dependent protein kinase	-1.08325	0.00145204	0.181179	0.744186	180	223	2557	3143	25	88
YLR083C	EMP70		0.461154	0.327706	-0.502767	0.369554	234	243	1457	912	87	103
YLR084C	RAX2		1.51678	5.29049e-05	-0.709513	0.149698	68	113	201	211	41	38
YLR086W	SMC4	Structural Maintenance of Chromosomes	0.721705	0.00566757	0.390053	0.350438	114	162	582	523	25	36
YLR087C	CSF1	Cold Sensitive for Fermentation	0.686485	0.232085	-0.798857	0.224149	157	163	671	683	86	57
YLR088W	GAA1	GPI Anchor Attachment	0.268607	0.38507	-0.178952	0.721153	72	118	484	545	24	38
YLR089C	ALT1	ALanine Transaminase	-1.4048	0.00166866	-1.04253	0.0434901	214	353	3482	6245	86	280
YLR090W	XDJ1		-0.348209	0.411276	0.014272	0.984088	100	136	731	1251	22	48
YLR093C	NYV1	New Yeast V-SNARE	-1.98379	9.96188e-12	-0.531577	0.219704	76	109	2133	2681	22	59
YLR094C	GIS3	GIg1-2 Suppressor	0.0996045	0.83478	-0.807085	0.0937543	62	122	433	667	24	73
YLR095C	IOC2	Iswi One Complex	0.473196	0.172905	0.280824	0.5801	141	178	831	704	35	39
YLR096W	KIN2	KINase	1.22407	0.000183913	0.399965	0.399743	180	264	732	523	42	52
YLR099C	ICT1	Increased Copper Tolerance	-0.22491	0.618605	0.22756	0.711063	119	240	1201	1479	18	77
YLR100W	ERG27	ERGosterol biosynthesis	0.682132	0.00332637	0.745093	0.0170219	231	365	1279	1153	33	72
YLR106C	REA1	Ribosome Export/Assembly	1.94519	0.0239048	-0.146738	0.913794	1457	1716	3904	1686	600	198
YLR109W	AHP1	Alkyl HydroPeroxide reductase	-0.193655	0.767942	0.313504	0.686873	844	1359	5924	10436	106	478
YLR110C	CCW12	Covalently linked Cell Wall protein	-0.887001	0.0160862	-0.334261	0.483912	4699	11473	93787	93604	2110	3384
YLR113W	HOG1	High Osmolarity Glycerol response	0.0697986	0.844142	-0.0545105	0.911609	219	429	2068	1896	56	143
YLR114C	AVL9	Apl2 Vps1 Lethal	0.99075	0.000215764	0.536285	0.157066	200	262	810	737	38	54
YLR115W	CFT2	Cleavage Factor Two	0.580638	0.0585316	-0.0467023	0.936171	92	139	436	576	24	46
YLR116W	MSL5	Mud Synthetic-Lethal	1.06736	0.000777163	0.0801066	0.893544	75	170	343	400	20	47
YLR117C	CLF1	Crooked neck-Like Factor	-0.0720624	0.82626	0.122929	0.81752	77	115	684	643	21	30
YLR120C	YPS1	YaPSin	0.137326	0.749356	-0.552652	0.214494	212	273	1308	1626	51	177
YLR121C	YPS3	YaPSin	0.601684	0.0973067	0.315093	0.545125	137	228	606	954	26	61
YLR129W	DIP2	DOM34 Interacting Protein	1.30608	0.0149254	0.868997	0.187531	268	361	972	722	54	32
YLR130C	ZRT2	Zinc-Regulated Transporter	-0.265798	0.587531	-0.250133	0.700685	108	214	1192	1287	20	102
YLR133W	CKI1	Choline KInase	0.147211	0.69489	-0.339899	0.490424	71	91	425	545	18	44
YLR138W	NHA1	Na+/H+ Antiporter	0.507983	0.181414	0.155559	0.788227	216	234	1255	895	49	68
YLR139C	SLS1	Synthetic Lethal with SSM4	1.14176	0.0389733	-0.0518288	0.957797	52	84	190	212	24	11
YLR143W	DPH6	DiPHthamide biosynthesis	0.504473	0.264921	-0.215822	0.761317	57	80	413	228	20	25
YLR144C	ACF2	Assembly Complementing Factor	-0.303117	0.471718	-0.600379	0.243155	58	88	456	722	18	49
YLR150W	STM1	Suppressor of ToM1	-0.0963218	0.842026	-0.114078	0.851276	1261	2707	16093	10906	406	812
YLR153C	ACS2	Acetyl CoA Synthetase	-0.913895	0.000159805	-1.62245	2.78847e-10	227	361	3782	3466	176	354
YLR162W			6.28505	9.99394e-54	1.76229	0.000240384	320	332	30	27	28	26
YLR163C	MAS1	Mitochondrial ASsembly	-0.762692	0.0466781	-0.724668	0.13692	55	121	794	1105	21	66
YLR166C	SEC10	SECretory	-0.891993	0.00185923	-0.90322	0.0136114	84	92	1130	1065	29	72
YLR167W	RPS31	Ribosomal Protein of the Small subunit	-1.94092	2.65535e-06	-0.112228	0.869055	1604	3533	77449	47861	591	910
YLR172C	DPH5	DiPHthamide	0.65009	0.0417833	1.28406	0.000987725	243	447	1678	1166	29	52
YLR175W	CBF5	Centromere Binding Factor	0.376554	0.412787	0.580647	0.254425	817	1115	6353	3569	143	226
YLR177W			-1.41391	0.00214407	-1.36202	0.00831764	128	254	2353	4132	67	239
YLR179C			0.28059	0.515172	0.885625	0.0471483	322	812	3002	2843	47	133
YLR180W	SAM1	S-AdenosylMethionine requiring	0.772427	0.153214	-0.18253	0.817033	570	910	4047	1653	189	276
YLR182W	SWI6	SWItching deficient	-0.0943305	0.77636	-0.0402603	0.941727	82	133	699	799	18	48
YLR185W	RPL37A	Ribosomal Protein of the Large subunit	-1.47624	0.0138446	-0.317882	0.716999	237	423	8332	3612	113	92
YLR186W	EMG1	Essential for Mitotic Growth	0.364559	0.478292	0.825695	0.186781	73	165	799	380	11	28
YLR187W	SKG3	Suppressor of lethality of Kex2 Gas1 double null mutant	3.04829	4.05023e-16	0.761657	0.169205	76	141	109	61	15	21
YLR188W	MDL1	MultiDrug resistance-Like	1.07146	0.000820638	0.441533	0.346247	132	235	519	610	17	66
YLR189C	ATG26	AuTophaGy related	-0.275226	0.443606	-0.739918	0.0652259	99	147	809	1143	42	78
YLR190W	MMR1	Mitochondrial Myo2p Receptor-related	1.44468	7.1509e-07	-0.131081	0.807245	79	149	305	237	20	54
YLR192C	HCR1	High-Copy suppressor of Rpg1	0.0650855	0.862769	0.419306	0.315291	232	361	2057	1662	32	105
YLR194C	NCW2	Novel Cell Wall protein	0.189139	0.500344	0.932395	0.00884204	155	221	1159	1019	17	42
YLR195C	NMT1	N-Myristoyl Transferase	-0.345735	0.231893	-0.183322	0.687773	120	159	1236	1118	25	72
YLR196W	PWP1	Periodic tryptophan (W) Protein	1.47148	0.0210991	1.1012	0.153602	271	359	1086	437	46	27
YLR197W	NOP56	NucleOlar Protein of 56.8 kDa	-0.623659	0.314743	-0.270544	0.747339	264	474	4957	2428	123	98
YLR200W	YKE2	Yeast ortholog of mouse KE2	0.490515	0.167108	1.85239	0.000463579	105	143	699	474	4	17
YLR203C	MSS51	Mitochondrial Splicing Suppressor	-0.450342	0.420926	-0.440668	0.519026	133	230	1068	2129	30	128
YLR206W	ENT2	Epsin N-Terminal homology	1.15628	2.59339e-05	0.638349	0.0724412	312	548	1114	1380	49	114
YLR207W	HRD3	HMG-coA Reductase Degradation	0.0282118	0.947722	-0.521953	0.24243	92	129	634	795	22	77
YLR208W	SEC13	SECretory	-0.165153	0.620785	-0.309115	0.433864	192	341	1939	1930	51	149
YLR214W	FRE1	Ferric REductase	2.73132	1.12308e-12	2.2191	3.33614e-05	220	197	205	228	14	12
YLR216C	CPR6	Cyclosporin-sensitive Proline Rotamase	-0.784027	0.0263247	-0.437567	0.353644	154	205	1962	2141	32	124
YLR219W	MSC3	Meiotic Sister-Chromatid recombination	-0.406956	0.38684	-0.478768	0.403651	119	170	993	1527	25	105
YLR221C	RSA3	RiboSome Assembly	0.201555	0.702441	2.2189	0.000227206	142	197	1345	619	9	12
YLR222C	UTP13	U Three Protein	0.816111	0.0460186	0.532718	0.342636	146	177	750	484	31	31
YLR223C	IFH1	Interacts with Fork Head	1.18357	0.000341406	0.142766	0.804989	139	172	488	428	38	41
YLR224W	UCC1	Ubiquitination of Citrate synthase in the glyoxylate Cycle	-0.0086569	0.983833	0.623156	0.178312	71	149	679	739	14	27
YLR225C			-1.19909	0.000437507	-1.00155	0.0192908	60	97	1327	1033	20	78
YLR227W-B			4.70268	3.65148e-19	-0.18116	0.832575	156	189	48	41	62	36
YLR228C	ECM22	ExtraCellular Mutant	0.993637	0.000649356	0.751696	0.0815401	120	162	515	425	22	26
YLR237W	THI7	THIamine metabolism	1.18563	7.92963e-05	-0.355968	0.473558	51	80	178	199	14	36
YLR239C	LIP2	LIPoyl ligase	-0.21715	0.598383	0.451834	0.431811	70	99	537	756	8	30
YLR240W	VPS34	Vacuolar Protein Sorting	0.0457569	0.93559	-0.213713	0.761796	87	79	453	647	13	50
YLR241W	CSC1	Calcium permeable Stress-gated cation Channel	-0.276038	0.445607	-0.812898	0.0365196	132	165	1042	1353	43	119
YLR244C	MAP1	Methionine AminoPeptidase	-0.837586	0.00390993	-0.653764	0.0614558	231	387	4142	3061	97	184
YLR247C	IRC20	Increased Recombination Centers	0.255439	0.384093	0.131176	0.789116	108	153	670	771	25	45
YLR248W	RCK2	Radiation sensitivity Complementing Kinase	-1.14409	0.00223904	-0.853796	0.055963	148	238	2201	3349	53	163
YLR249W	YEF3	Yeast Elongation Factor	0.848294	0.0602209	-0.865615	0.0859265	5534	8988	33985	18860	3106	4039
YLR250W	SSP120	Saccharomyces Secretory Protein	-1.05309	0.0126559	0.114135	0.873903	121	188	1909	2284	14	79
YLR253W	CQD2	CoQ Distribution	-0.465959	0.181414	-0.359115	0.462966	85	122	789	1091	21	60
YLR256W	HAP1	Heme Activator Protein	-0.0752308	0.860656	-0.786639	0.0456441	381	638	2852	4106	177	328
YLR257W			-0.491944	0.103649	0.553554	0.118193	654	928	7163	7531	91	240
YLR258W	GSY2	Glycogen SYnthase	-2.0798	0.000394685	-1.9773	0.00224634	192	367	4653	10412	131	582
YLR259C	HSP60	Heat Shock Protein	0.240273	0.695248	-0.379921	0.584374	1120	1354	4970	9030	228	836
[truncated: 1,073 more rows]
