# Supplementary material for: ThrRS-Mediated Translation Regulation of the RNA Polymerase III Subunit RPC10 Occurs through an Element with Similarity to Cognate tRNA ASL and Affects tRNA Levels
Source: Genes (Basel). 2023 Feb 10;14(2):462. doi: 10.3390/genes14020462 (PMC9956033; doi:10.3390/genes14020462)
Supplement: Supplementary file 1 [file genes-14-00462-s001.zip › Table S2_ThrRS bound GO Term NEW.xlsx]

## Sheet: Explanation
Supplementary Table 2
This file contains two sheets with the following GO analyses results (using SGD GO Term Finder Version 0.86, Terms from the Function Ontology of gene_association.sgd with p-value <= 0.01).
bound ThrRS GO - Transcripts bound by ThrRS
Included: Column A: Gene Ontology term Column B: Cluster frequency_number of genes annotated to specific GO term in the sample Column C: Genome frequency_number of genes annotated to specific GO term in the genome Column D: Corrected P-value_Measurement of statistical significance using false discovery rate of each GO. Column E: -log10(P-value)__Measurement of statistical significance using false…

## Sheet: Terms from the Function Ontolog
Terms from the Function Ontology of gene_association.sgd with p-value <= 0.01
Gene Ontology term	Cluster frequency	Genome frequency	Corrected P-value	-log10(P-value)	Genes annotated to the term
RNA polymerase I activity	4 of 79 genes, 5.1%	14 of 7166 genes, 0.2%	0.00148	2.82974	YHR143W-A, YOR340C, YDR156W, YOR224C
RNA polymerase II transcription regulatory region sequence-specific DNA binding	8 of 79 genes, 10.1%	124 of 7166 genes, 1.7%	0.00705	2.15181	YNL068C, YJR147W, YGL043W, YMR043W, YHR206W, YBL054W, YDR123C, YPL089C
sequence-specific DNA binding	12 of 79 genes, 15.2%	292 of 7166 genes, 4.1%	0.00872	2.05948	YOL028C, YJR147W, YML065W, YJL127C, YMR016C, YNL068C, YPL089C, YBL054W, YDR123C, YHR206W, YMR043W, YGL043W
DNA binding	18 of 79 genes, 22.8%	610 of 7166 genes, 8.5%	0.00993	2.00305	YNL068C, YJL127C, YML113W, YMR043W, YGL043W, YHR206W, YDR123C, YNL054W-B, YEL007W, YMR016C, YML065W, YOL028C, YJR147W, YOR359W, YHR143W-A, YBL054W, YOR224C, YPL089C
