# Supplementary material for: ThrRS-Mediated Translation Regulation of the RNA Polymerase III Subunit RPC10 Occurs through an Element with Similarity to Cognate tRNA ASL and Affects tRNA Levels
Source: Genes (Basel). 2023 Feb 10;14(2):462. doi: 10.3390/genes14020462 (PMC9956033; doi:10.3390/genes14020462)
Supplement: Supplementary file 1 [file genes-14-00462-s001.zip › Table S3_ThrRS bound proteome.xlsx]

## Sheet: Description 
Supplementary Table 3
ThrRS bound Proteome
Results of MaxQuant_2.0.1.0 software analysis.
Data Included:
Column A: gene name
Column B: Protein names
Column C: Protein IDs
Column D: -Log p-value TheRS_Untagged
Column E: Bound vs Untagged ___log2 Fold Change

## Sheet: Bound Proteins 
Gene names	Protein names	Protein IDs	-Log p-value TheRS_Untagged	log2 Fold Change TheRS_Untagged
THS1	Threonine--tRNA ligase, cytoplasmic	P04801	2.45001	9.29737
HIS3	Imidazoleglycerol-phosphate dehydratase	P06633	1.72434	7.00829
GFP	Green fluorescent protein	CON__Q9U6Y5	1.54602	6.63131
RPP1B	60S acidic ribosomal protein P1-beta	P10622	2.39337	4.96621
CYS3	Cystathionine gamma-lyase	P31373	1.91978	3.26708
ACB1	Acyl-CoA-binding protein	P31787	1.77302	3.26477
PSA1	Mannose-1-phosphate guanyltransferase	P41940	0.610937	2.96195
HTZ1	Histone H2A.Z	Q12692	0.393041	2.78543
HXK2	Hexokinase-2	P04807;P04806	0.433662	2.72678
SAH1	Adenosylhomocysteinase	P39954	0.5493	2.47871
VMA4	V-type proton ATPase subunit E	P22203	1.10337	2.10087
RPS29B	40S ribosomal protein S29-B	P41058	0.255476	1.91504
ARO8	Aromatic/aminoadipate aminotransferase 1	P53090	0.186094	1.79623
GSP1;GSP2	GTP-binding nuclear protein GSP1/CNR1;GTP-binding nuclear protein GSP2/CNR2	P32835;P32836	0.376827	1.77634
YNK1	Nucleoside diphosphate kinase	P36010	0.419041	1.76271
RNR4	Ribonucleoside-diphosphate reductase small chain 2	P49723	0.998919	1.70042
IPP1	Inorganic pyrophosphatase	P00817	0.60981	1.69684
PFK1	ATP-dependent 6-phosphofructokinase subunit alpha	P16861	0.680432	1.4977
GDH1	NADP-specific glutamate dehydrogenase 1	P07262;P39708	0.945648	1.45924
PTK2	Serine/threonine-protein kinase PTK2/STK2	P47116	0.396302	1.42948
CYS4	Cystathionine beta-synthase	P32582	0.906883	1.38043
TGL1	Sterol esterase TGL1	P34163	0.132003	1.36533
SSB1	Heat shock protein SSB1	P11484	0.219986	1.30395
YMR226C	Uncharacterized oxidoreductase YMR226C	Q05016	1.1452	1.27655
SOD1	Superoxide dismutase [Cu-Zn]	P00445	0.472353	1.20417
CDC60	Leucine--tRNA ligase, cytoplasmic	P26637	0.223917	1.18393
SSZ1	Ribosome-associated complex subunit SSZ1	P38788	0.145079	1.06448
DPS1	Aspartate--tRNA ligase, cytoplasmic	P04802	0.458385	1.00502
SIS1	Protein SIS1	P25294	0.138948	0.987001
BMH2	Protein BMH2	P34730	0.362405	0.983416
SCS2	Vesicle-associated membrane protein-associated protein SCS2	P40075	0.123197	0.950046
YNL208W	Uncharacterized protein YNL208W	P40159	0.0952161	0.925285
SSE1	Heat shock protein homolog SSE1	P32589;P32590	0.337815	0.925179
VMA1	V-type proton ATPase catalytic subunit A;Endonuclease PI-SceI	P17255	0.901871	0.827057
GLN1	Glutamine synthetase	P32288	0.592984	0.807611
MET6	5-methyltetrahydropteroyltriglutamate--homocysteine methyltransferase	P05694	0.764258	0.732187
SEC53	Phosphomannomutase	P07283	0.168098	0.690674
PDC1	Pyruvate decarboxylase isozyme 1	P06169;P16467;P26263	0.271741	0.557323
ASN2	Asparagine synthetase [glutamine-hydrolyzing] 2	P49090	0.775175	0.517303
YHB1	Flavohemoprotein	P39676	0.161771	0.476079
EFB1	Elongation factor 1-beta	P32471	0.714974	0.475941
RBG1	Ribosome-interacting GTPase 1	P39729	0.498712	0.470697
MDM38	Mitochondrial distribution and morphology protein 38	Q08179	0.258846	0.413485
RPS19B;RPS19A	40S ribosomal protein S19-B;40S ribosomal protein S19-A	P07281;P07280	0.20577	0.376366
PRB1	Cerevisin	P09232	0.118347	0.368764
RPS13	40S ribosomal protein S13	P05756	0.25496	0.368706
RPC19	DNA-directed RNA polymerases I and III subunit RPAC2	P28000	0.09973	0.366833
TKL1	Transketolase 1	P23254	0.0841899	0.355113
RPS12	40S ribosomal protein S12	P48589	0.0561732	0.352795
PGK1	Phosphoglycerate kinase	P00560	0.227053	0.341822
FPR1	FK506-binding protein 1	P20081	0.560745	0.306092
ARB1	ABC transporter ATP-binding protein ARB1	P40024	0.382621	0.304267
ASC1	Guanine nucleotide-binding protein subunit beta-like protein	P38011	0.0785855	0.281211
RPL16A	60S ribosomal protein L16-A	P26784	0.151276	0.246419
SUP45	Eukaryotic peptide chain release factor subunit 1	P12385	0.0432284	0.241882
CBF2	Centromere DNA-binding protein complex CBF3 subunit A	P32504	0.136597	0.180417
RHO1	GTP-binding protein RHO1	P06780	0.118232	0.179259
SAM1;SAM2	S-adenosylmethionine synthase 1;S-adenosylmethionine synthase 2	P10659;P19358	0.0333018	0.174444
SSA2	Heat shock protein SSA2	P10592	0.0697003	0.163654
RPL33B	60S ribosomal protein L33-B	P41056	0.0476787	0.150333
KAR2	78 kDa glucose-regulated protein homolog	P16474	0.0447729	0.147945
RPS17B;RPS17A	40S ribosomal protein S17-B;40S ribosomal protein S17-A	P14127;P02407	0.0265216	0.101562
HTB2;HTB1	Histone H2B.2;Histone H2B.1	P02294;P02293	0.104261	0.0924997
ASN1	Asparagine synthetase [glutamine-hydrolyzing] 1	P49089	0.0435772	0.0800056
TRR1	Thioredoxin reductase 1	P29509	0.0454122	0.0749207
TPI1	Triosephosphate isomerase	P00942	0.00575377	0.00875568
RPL15A;RPL15B	60S ribosomal protein L15-A;60S ribosomal protein L15-B	P05748;P54780	0.000727359	0.00297451
RPB8	DNA-directed RNA polymerases I, II, and III subunit RPABC3	P20436	0.00163582	-0.00319481
ADH1	Alcohol dehydrogenase 1	P00330;P00331;P38113;P07246	0.0164391	-0.0234432
HSC82;HSP82	ATP-dependent molecular chaperone HSC82;ATP-dependent molecular chaperone HSP82	P15108;P02829	0.0117374	-0.0308466
ADE3	C-1-tetrahydrofolate synthase, cytoplasmic;Methylenetetrahydrofolate dehydrogenase;Methenyltetrahydrofolate cyclohydrolase;Formyltetrahydrofolate synthetase	P07245	0.017415	-0.0409298
CPR1	Peptidyl-prolyl cis-trans isomerase	P14832;P25719	0.0532459	-0.0469904
CDC48	Cell division control protein 48	P25694	0.0515155	-0.0940886
IRA1	Inhibitory regulator protein IRA1	P18963	0.068512	-0.108269
ALD6	Magnesium-activated aldehyde dehydrogenase, cytosolic	P54115	0.0228552	-0.115403
RPG1	Eukaryotic translation initiation factor 3 subunit A	P38249	0.084264	-0.137459
RPS16B;RPS16A	40S ribosomal protein S16-B;40S ribosomal protein S16-A	P0CX52;P0CX51	0.37	-0.157952
AHP1	Peroxiredoxin type-2	P38013	0.131635	-0.175796
TRP5	Tryptophan synthase	P00931	0.0891494	-0.176529
ENO2	Enolase 2	P00925	0.0691632	-0.193335
RPL11B;RPL11A	60S ribosomal protein L11-B;60S ribosomal protein L11-A	Q3E757;P0C0W9	0.121569	-0.208126
CDC19	Pyruvate kinase 1	P00549	0.197529	-0.215438
RHR2;HOR2	Glycerol-1-phosphate phosphohydrolase 1;Glycerol-1-phosphate phosphohydrolase 2	P41277;P40106	0.32528	-0.21994
MAP1	Methionine aminopeptidase 1	Q01662	0.114616	-0.228948
RPS24B;RPS24A	40S ribosomal protein S24-B;40S ribosomal protein S24-A	P0CX32;P0CX31	0.178951	-0.276639
ENO1	Enolase 1	P00924	0.147272	-0.281878
SNF7	Vacuolar-sorting protein SNF7	P39929	0.265171	-0.285892
FBA1	Fructose-bisphosphate aldolase	P14540	0.129969	-0.301299
TIF1	ATP-dependent RNA helicase eIF4A	P10081	0.127677	-0.315581
RPL12B;RPL12A	60S ribosomal protein L12-B;60S ribosomal protein L12-A	P0CX54;P0CX53	0.112998	-0.317246
SCP160	Protein SCP160	P06105	0.378725	-0.319493
SRP40	Suppressor protein SRP40	P32583	0.790646	-0.338027
CMD1	Calmodulin	P06787	0.50681	-0.34841
TOM70	Mitochondrial import receptor subunit TOM70	P07213	0.454845	-0.35762
RPP2A	60S acidic ribosomal protein P2-alpha	P05319	0.637115	-0.360427
BMH1	Protein BMH1	P29311	0.370317	-0.370385
RPL8A	60S ribosomal protein L8-A	P17076	0.354814	-0.38771
RPL23B;RPL23A	60S ribosomal protein L23-B;60S ribosomal protein L23-A	P0CX42;P0CX41	0.443353	-0.392947
TDH3	Glyceraldehyde-3-phosphate dehydrogenase 3	P00359;P00360	0.72472	-0.394784
EGD2	Nascent polypeptide-associated complex subunit alpha	P38879	0.283407	-0.398987
RPP2B	60S acidic ribosomal protein P2-beta	P02400	0.182223	-0.404142
ERG10	Acetyl-CoA acetyltransferase	P41338	0.190347	-0.42575
RPL38	60S ribosomal protein L38	P49167	0.146755	-0.427147
RPL5	60S ribosomal protein L5	P26321	0.196898	-0.442648
NOP58	Nucleolar protein 58	Q12499	0.244366	-0.454105
GPM1	Phosphoglycerate mutase 1	P00950	0.126206	-0.470509
DED1	ATP-dependent RNA helicase DED1	P06634;P24784	0.0848694	-0.471974
TMA19	Translationally-controlled tumor protein homolog	P35691	0.179183	-0.503432
RPL9A;RPL9B	60S ribosomal protein L9-A;60S ribosomal protein L9-B	P05738;P51401	0.265128	-0.520028
ERV46	ER-derived vesicles protein ERV46	P39727	1.05341	-0.523417
RPS9B;RPS9A	40S ribosomal protein S9-B;40S ribosomal protein S9-A	P05755;O13516	0.116895	-0.548304
ARO2	Chorismate synthase	P28777	0.323294	-0.550427
YHR020W	Putative proline--tRNA ligase YHR020W	P38708	0.200682	-0.563834
SSA1	Heat shock protein SSA1	P10591	0.480227	-0.596596
TEF1	Elongation factor 1-alpha	P02994	0.454538	-0.601047
RPL34A;RPL34B	60S ribosomal protein L34-A;60S ribosomal protein L34-B	P87262;P40525	1.21225	-0.601437
PGM1	Phosphoglucomutase-1	P33401	0.33353	-0.606828
RPS8B;RPS8A	40S ribosomal protein S8-B;40S ribosomal protein S8-A	P0CX40;P0CX39	0.237707	-0.608472
TIF4631	Eukaryotic initiation factor 4F subunit p150	P39935	0.214451	-0.632301
RPS11B;RPS11A	40S ribosomal protein S11-B;40S ribosomal protein S11-A	P0CX48;P0CX47	0.672391	-0.633272
RPL28	60S ribosomal protein L28	P02406	0.611329	-0.645118
HOM2	Aspartate-semialdehyde dehydrogenase	P13663	0.163869	-0.674233
RVB2	RuvB-like protein 2	Q12464	0.693165	-0.675152
TAL1	Transaldolase	P15019;P53228	0.176332	-0.676394
NSR1	Nuclear localization sequence-binding protein	P27476	0.731587	-0.688123
NPL3	Nucleolar protein 3	Q01560	0.651945	-0.693776
PFK2	ATP-dependent 6-phosphofructokinase subunit beta	P16862	0.343939	-0.695753
YEF3	Elongation factor 3A	P16521;P53978	0.378476	-0.718113
RPS1A	40S ribosomal protein S1-A	P33442	0.289376	-0.723473
RPS30B;RPS30A	40S ribosomal protein S30-B;40S ribosomal protein S30-A	P0CX34;P0CX33	1.25309	-0.724862
RPS18B;RPS18A	40S ribosomal protein S18-B;40S ribosomal protein S18-A	P0CX56;P0CX55	0.375422	-0.733014
RPL27B;RPL27A	60S ribosomal protein L27-B;60S ribosomal protein L27-A	P0C2H7;P0C2H6	0.55756	-0.733033
RPS15	40S ribosomal protein S15	Q01855	0.581891	-0.7345
RPS5	40S ribosomal protein S5	P26783	0.426579	-0.769053
RPL20B;RPL20A	60S ribosomal protein L20-B;60S ribosomal protein L20-A	P0CX24;P0CX23	1.05926	-0.773617
HYP2;ANB1	Eukaryotic translation initiation factor 5A-1;Eukaryotic translation initiation factor 5A-2	P23301;P19211	0.413245	-0.802582
SSB2	Heat shock protein SSB2	P40150	0.593412	-0.809168
RPS14A	40S ribosomal protein S14-A	P06367	1.47342	-0.834133
ZEO1	Protein ZEO1	Q08245	0.426007	-0.835777
RPS0B;RPS0A	40S ribosomal protein S0-B;40S ribosomal protein S0-A	P46654;P32905	0.489876	-0.861014
TRX2;TRX1	Thioredoxin-2;Thioredoxin-1	P22803;P22217	0.232971	-0.86506
CPS1	Carboxypeptidase S	P27614	0.283609	-0.867234
RPL31B;RPL31A	60S ribosomal protein L31-B;60S ribosomal protein L31-A	P0C2H9;P0C2H8	2.00866	-0.903582
RPL36A	60S ribosomal protein L36-A	P05745	1.20293	-0.905632
PIL1	Sphingolipid long chain base-responsive protein PIL1	P53252	0.403965	-0.919956
GAS1	1,3-beta-glucanosyltransferase GAS1	P22146	0.303377	-0.931211
SFA1	S-(hydroxymethyl)glutathione dehydrogenase	P32771	0.475597	-0.935623
RPS26A	40S ribosomal protein S26-A	P39938	1.11118	-0.965734
LYS21;LYS20	Homocitrate synthase, mitochondrial;Homocitrate synthase, cytosolic isozyme	Q12122;P48570	0.415884	-0.967602
RPL36B	60S ribosomal protein L36-B	O14455	1.14259	-0.969675
SCD6	Protein SCD6	P45978	0.842895	-0.96984
RPL4A	60S ribosomal protein L4-A	P10664	0.554504	-0.981072
TIF11	Eukaryotic translation initiation factor 1A	P38912	0.834928	-0.981578
POM33	Pore membrane protein of 33 kDa	Q12164	0.463254	-0.997127
POB3	FACT complex subunit POB3	Q04636	0.532653	-1.02642
PRE10	Probable proteasome subunit alpha type-7	P21242	0.317297	-1.05707
RPS31;RPL40B;RPL40A;UBI4	Ubiquitin-40S ribosomal protein S31;Ubiquitin;40S ribosomal protein S31;Ubiquitin-60S ribosomal protein L40;Ubiquitin;60S ribosomal protein L40;Polyubiquitin;Ubiquitin	P05759;P0CH09;P0CH08;P0CG63	1.30337	-1.06573
RPS20	40S ribosomal protein S20	P38701	0.687662	-1.06844
NOP56	Nucleolar protein 56	Q12460	0.532398	-1.07525
THR4	Threonine synthase	P16120	0.506081	-1.09138
RPL26B	60S ribosomal protein L26-B	P53221	1.50046	-1.09876
MDG1	Signal transduction protein MDG1	P53885	0.992395	-1.1024
PMA1;PMA2	Plasma membrane ATPase 1;Plasma membrane ATPase 2	P05030;P19657	0.651184	-1.11309
WHI2	Growth regulation protein	P12611	1.21964	-1.1236
RPL17A;RPL17B	60S ribosomal protein L17-A;60S ribosomal protein L17-B	P05740;P46990	0.721086	-1.12395
RPL13B;RPL13A	60S ribosomal protein L13-B;60S ribosomal protein L13-A	P40212;Q12690	0.897957	-1.13116
KAP123	Importin subunit beta-4	P40069	0.973215	-1.13604
SUB2	ATP-dependent RNA helicase SUB2	Q07478	1.13118	-1.14434
HSP104	Heat shock protein 104	P31539	0.384327	-1.15556
PAA1	Polyamine N-acetyltransferase 1	Q12447	0.287295	-1.18341
ANT1	Peroxisomal adenine nucleotide transporter 1	Q06497	1.40551	-1.20646
RPS7A	40S ribosomal protein S7-A	P26786	0.473074	-1.21406
RPL16B	60S ribosomal protein L16-B	P26785	0.839727	-1.22629
RPS22B;RPS22A	40S ribosomal protein S22-B;40S ribosomal protein S22-A	Q3E7Y3;P0C0W1	0.363687	-1.23295
STI1	Heat shock protein STI1	P15705	1.58005	-1.2417
SUR4	Elongation of fatty acids protein 3	P40319	1.38996	-1.26847
RPL25	60S ribosomal protein L25	P04456	1.26175	-1.27851
CPR6	Peptidyl-prolyl cis-trans isomerase CPR6	P53691	0.637787	-1.28605
RPP0	60S acidic ribosomal protein P0	P05317	0.833663	-1.30098
NMA1	Nicotinamide-nucleotide adenylyltransferase 1	Q06178;P53204	0.404233	-1.31059
GND1	6-phosphogluconate dehydrogenase, decarboxylating 1	P38720;P53319	0.498685	-1.31254
RPL21B;RPL21A	60S ribosomal protein L21-B;60S ribosomal protein L21-A	Q12672;Q02753	0.744933	-1.31411
RPS23B;RPS23A	40S ribosomal protein S23-B;40S ribosomal protein S23-A	P0CX30;P0CX29	0.720376	-1.32025
ADE17	Bifunctional purine biosynthesis protein ADE17;Phosphoribosylaminoimidazolecarboxamide formyltransferase;IMP cyclohydrolase	P38009;P54113	0.442417	-1.32469
IST2	Increased sodium tolerance protein 2	P38250	0.479324	-1.33024
RPL7A	60S ribosomal protein L7-A	P05737	1.08018	-1.33578
TSA1	Peroxiredoxin TSA1	P34760;Q04120	0.518029	-1.3442
FSF1	Probable mitochondrial transport protein FSF1	Q12029	1.14794	-1.36891
OLA1	Obg-like ATPase 1	P38219	0.28111	-1.3813
RPS4B;RPS4A	40S ribosomal protein S4-B;40S ribosomal protein S4-A	P0CX36;P0CX35	1.01402	-1.40824
TIF35	Eukaryotic translation initiation factor 3 subunit G	Q04067	0.459997	-1.41422
SCL1	Proteasome subunit alpha type-1	P21243	0.283844	-1.4355
RPL32	60S ribosomal protein L32	P38061	1.93246	-1.43645
RPL18B;RPL18A	60S ribosomal protein L18-B;60S ribosomal protein L18-A	P0CX50;P0CX49	0.726966	-1.43981
ECM33	Cell wall protein ECM33	P38248	0.684663	-1.44547
RPS7B	40S ribosomal protein S7-B	P48164	0.616811	-1.44876
SHM2	Serine hydroxymethyltransferase, cytosolic	P37291	0.975819	-1.45014
RTN1	Reticulon-like protein 1	Q04947	0.82142	-1.47244
CTR1	Copper transport protein CTR1	P49573	0.521229	-1.49582
PDR5	Pleiotropic ABC efflux transporter of multiple drugs	P33302;P51533	0.172959	-1.499
RPS28A;RPS28B	40S ribosomal protein S28-A;40S ribosomal protein S28-B	Q3E7X9;P0C0X0	0.591351	-1.50471
RPS14B	40S ribosomal protein S14-B	P39516	1.58027	-1.52294
ERG13	Hydroxymethylglutaryl-CoA synthase	P54839	0.512669	-1.5413
GRS1	Glycine--tRNA ligase 1, mitochondrial	P38088	1.18362	-1.5609
RPL8B	60S ribosomal protein L8-B	P29453	1.22162	-1.56638
YCK1	Casein kinase I homolog 1	P23291	0.824769	-1.59477
YNR021W	UPF0674 endoplasmic reticulum membrane protein YNR021W	P53723	0.561095	-1.62267
RPL33A	60S ribosomal protein L33-A	P05744	1.28098	-1.66764
PET9	ADP,ATP carrier protein 2	P18239	1.69481	-1.68649
PDR15	ATP-dependent permease PDR15	Q04182	1.03629	-1.69349
FPR3	FK506-binding nuclear protein	P38911	0.808809	-1.70596
RPS2	40S ribosomal protein S2	P25443	1.13524	-1.72157
RPL43B;RPL43A	60S ribosomal protein L43-B;60S ribosomal protein L43-A	P0CX26;P0CX25	0.735488	-1.7236
RPL6B	60S ribosomal protein L6-B	P05739	0.987908	-1.74684
SPN1	Transcription factor SPN1	Q06505	1.1727	-1.76438
ATP5	ATP synthase subunit 5, mitochondrial	P09457	0.240611	-1.77996
ADO1	Adenosine kinase	P47143	0.2764	-1.80275
RPL19B;RPL19A	60S ribosomal protein L19-B;60S ribosomal protein L19-A	P0CX83;P0CX82	0.553792	-1.87827
RPL14A	60S ribosomal protein L14-A	P36105	0.745039	-1.91644
YPL080C	Putative uncharacterized protein YPL080C	Q02826	0.31502	-1.91752
RAS2	Ras-like protein 2	P01120	0.815803	-1.92372
LSB3	LAS seventeen-binding protein 3	P43603	1.08041	-1.93394
RPL1B;RPL1A	60S ribosomal protein L1-B;60S ribosomal protein L1-A	P0CX44;P0CX43	1.31563	-1.93824
TIF6	Eukaryotic translation initiation factor 6	Q12522	0.486821	-1.95722
PGI1	Glucose-6-phosphate isomerase	P12709	0.760059	-2.00576
EFT1	Elongation factor 2	P32324	2.0418	-2.02257
RPS3	40S ribosomal protein S3	P05750	0.579124	-2.05679
RPS1B	40S ribosomal protein S1-B	P23248	0.675668	-2.06103
ERG6	Sterol 24-C-methyltransferase	P25087	1.68773	-2.0699
MRH1	Protein MRH1	Q12117;P38079	0.997606	-2.1204
RPT6	26S protease regulatory subunit 8 homolog	Q01939	1.09444	-2.12279
RPS6B;RPS6A	40S ribosomal protein S6-B;40S ribosomal protein S6-A	P0CX38;P0CX37	1.38849	-2.13396
RPL2B;RPL2A	60S ribosomal protein L2-B;60S ribosomal protein L2-A	P0CX46;P0CX45	1.10054	-2.23707
ERG20	Farnesyl pyrophosphate synthase	P08524	1.19796	-2.26106
RPS10A;RPS10B	40S ribosomal protein S10-A;40S ribosomal protein S10-B	Q08745;P46784	0.789003	-2.2709
RPS21A;RPS21B	40S ribosomal protein S21-A;40S ribosomal protein S21-B	P0C0V8;Q3E754	0.577819	-2.27781
SRO9	RNA-binding protein SRO9	P25567	0.536934	-2.29279
NOP10	H/ACA ribonucleoprotein complex subunit 3	Q6Q547	0.343932	-2.37266
SSC1	Heat shock protein SSC1, mitochondrial	P0CS90;P39987	0.680309	-2.40194
HTA2;HTA1	Histone H2A.2;Histone H2A.1	P04912;P04911	0.564031	-2.42516
YKT6	Synaptobrevin homolog YKT6	P36015	2.02869	-2.45675
ARC1	tRNA-aminoacylation cofactor ARC1	P46672	0.660814	-2.47124
SUI3	Eukaryotic translation initiation factor 2 subunit beta	P09064	1.67654	-2.47377
RPS27B;RPS27A	40S ribosomal protein S27-B;40S ribosomal protein S27-A	P38711;P35997	0.548998	-2.48307
RPL10	60S ribosomal protein L10	P41805	0.992538	-2.49467
RPL35B;RPL35A	60S ribosomal protein L35-B;60S ribosomal protein L35-A	P0CX85;P0CX84	0.798163	-2.53319
RPS25A;RPS25B	40S ribosomal protein S25-A;40S ribosomal protein S25-B	Q3E792;P0C0T4	0.844161	-2.53389
SEM1	26S proteasome complex subunit SEM1	O94742	0.334229	-2.62427
HSP60	Heat shock protein 60, mitochondrial	P19882	1.54401	-2.76955
ACT1	Actin	P60010	1.24408	-2.77876
DPM1	Dolichol-phosphate mannosyltransferase	P14020	0.826018	-2.85772
EGD1	Nascent polypeptide-associated complex subunit beta-1	Q02642	0.426846	-2.95493
PAB1	Polyadenylate-binding protein, cytoplasmic and nuclear	P04147	0.972682	-2.95905
APA1	Protein APA1;5,5-P-1,P-4-tetraphosphate phosphorylase;ADP-sulfurylase	P16550	1.3879	-2.98668
TEF4	Elongation factor 1-gamma 2	P36008	0.45937	-3.00716
ARO4	Phospho-2-dehydro-3-deoxyheptonate aldolase, tyrosine-inhibited	P32449	1.54714	-3.03793
STM1	Suppressor protein STM1	P39015	1.65468	-3.04551
CRP1	Cruciform DNA-recognizing protein 1;CRP1 short N-terminal subpeptide;CRP1 short C-terminal subpeptide	P38845	0.980092	-3.106
SNU13	13 kDa ribonucleoprotein-associated protein	P39990	0.494703	-3.12673
YCK2	Casein kinase I homolog 2	P23292	1.37295	-3.13788
RPL7B	60S ribosomal protein L7-B	Q12213	0.577346	-3.16431
RPL3	60S ribosomal protein L3	P14126	0.659629	-3.17276
DED81	Asparagine--tRNA ligase, cytoplasmic	P38707	1.19553	-3.17686
RPP1A	60S acidic ribosomal protein P1-alpha	P05318	0.442903	-3.1843
MBF1	Multiprotein-bridging factor 1	O14467	0.522476	-3.27658
RPL37A;RPL37B	60S ribosomal protein L37-A;60S ribosomal protein L37-B	P49166;P51402	0.533291	-3.33853
RPL30	60S ribosomal protein L30	P14120	0.455513	-3.43188
PHO88	Inorganic phosphate transport protein PHO88	P38264	1.59518	-4.64631
VTC1	Vacuolar transporter chaperone 1	P40046	3.46468	-4.9292
